# Supplementary material for: Antifouling graphene oxide membranes for oil-water separation via hydrophobic chain engineering
Source: Nat Commun. 2022 Nov 28;13:7334. doi: 10.1038/s41467-022-35105-8 (PMC9705527; doi:10.1038/s41467-022-35105-8)
Supplement: Supplementary file 3 — Source Data [file 41467_2022_35105_MOESM3_ESM.xlsx]

## Sheet: Fig. 1b
Figure 1b
GO		hGO		F4-hGO		F6-hGO		F8-hGO		F10-hGO
Wave number (cm-1)	Intensity	Wave number (cm-1)	Intensity	Wave number (cm-1)	Intensity	Wave number (cm-1)	Intensity	Wave number (cm-1)	Intensity	Wave number (cm-1)	Intensity
3997.32	0.99976	3997.32	0.99942	3997.32	1	3997.32	0.99957	3997.32	0.99975	3997.32	0.99919
3995.89	0.99961	3995.89	0.99959	3995.89	0.99977	3995.89	0.99958	3995.89	0.99984	3995.89	0.99918
3994.47	0.99949	3994.47	0.99972	3994.47	0.9994	3994.47	0.99959	3994.47	0.99992	3994.47	0.99922
3993.04	0.99943	3993.04	0.99983	3993.04	0.99894	3993.04	0.99957	3993.04	0.99999	3993.04	0.99933
3991.61	0.99944	3991.61	0.99993	3991.61	0.99858	3991.61	0.99958	3991.61	0.99997	3991.61	0.99946
3990.18	0.99953	3990.18	1	3990.18	0.99851	3990.18	0.99961	3990.18	0.99985	3990.18	0.99956
3988.75	0.99966	3988.75	0.99994	3988.75	0.99878	3988.75	0.99965	3988.75	0.9997	3988.75	0.99962
3987.32	0.99976	3987.32	0.99972	3987.32	0.99918	3987.32	0.99964	3987.32	0.99964	3987.32	0.99965
3985.89	0.99975	3985.89	0.99941	3985.89	0.99948	3985.89	0.9996	3985.89	0.99963	3985.89	0.99973
3984.46	0.99963	3984.46	0.9992	3984.46	0.99954	3984.46	0.99957	3984.46	0.99957	3984.46	0.99986
3983.03	0.99949	3983.03	0.99919	3983.03	0.99936	3983.03	0.99956	3983.03	0.99947	3983.03	0.99998
3981.6	0.99941	3981.6	0.99926	3981.6	0.9991	3981.6	0.99953	3981.6	0.99942	3981.6	1
3980.17	0.99941	3980.17	0.99927	3980.17	0.99885	3980.17	0.99948	3980.17	0.99952	3980.17	0.99986
3978.74	0.99943	3978.74	0.99919	3978.74	0.99857	3978.74	0.99945	3978.74	0.99971	3978.74	0.99956
3977.32	0.99944	3977.32	0.99907	3977.32	0.99828	3977.32	0.99955	3977.32	0.99985	3977.32	0.9992
3975.89	0.99943	3975.89	0.99897	3975.89	0.9981	3975.89	0.99975	3975.89	0.99987	3975.89	0.99889
3974.46	0.99943	3974.46	0.99888	3974.46	0.99815	3974.46	0.99994	3974.46	0.99977	3974.46	0.99878
3973.03	0.99941	3973.03	0.9988	3973.03	0.99833	3973.03	1	3973.03	0.9996	3973.03	0.99885
3971.6	0.9994	3971.6	0.99878	3971.6	0.99848	3971.6	0.99989	3971.6	0.99944	3971.6	0.99898
3970.17	0.99941	3970.17	0.99883	3970.17	0.99856	3970.17	0.9997	3970.17	0.99939	3970.17	0.999
3968.74	0.99947	3968.74	0.99897	3968.74	0.99863	3968.74	0.99952	3968.74	0.9995	3968.74	0.99892
3967.31	0.99958	3967.31	0.99913	3967.31	0.9987	3967.31	0.99944	3967.31	0.99969	3967.31	0.99885
3965.88	0.99971	3965.88	0.99927	3965.88	0.99871	3965.88	0.99944	3965.88	0.99979	3965.88	0.99887
3964.45	0.99981	3964.45	0.99935	3964.45	0.99858	3964.45	0.99946	3964.45	0.99971	3964.45	0.9989
3963.02	0.99985	3963.02	0.99937	3963.02	0.99844	3963.02	0.99948	3963.02	0.99948	3963.02	0.99883
3961.59	0.99984	3961.59	0.99935	3961.59	0.99845	3961.59	0.99944	3961.59	0.99927	3961.59	0.99866
3960.17	0.9998	3960.17	0.99927	3960.17	0.99853	3960.17	0.99935	3960.17	0.99916	3960.17	0.99848
3958.74	0.99974	3958.74	0.99919	3958.74	0.99848	3958.74	0.99923	3958.74	0.99917	3958.74	0.9984
3957.31	0.99968	3957.31	0.99916	3957.31	0.99835	3957.31	0.9991	3957.31	0.99926	3957.31	0.99841
3955.88	0.99968	3955.88	0.99919	3955.88	0.99835	3955.88	0.99899	3955.88	0.9994	3955.88	0.99845
3954.45	0.99976	3954.45	0.99928	3954.45	0.99851	3954.45	0.99892	3954.45	0.99957	3954.45	0.99846
3953.02	0.9999	3953.02	0.9994	3953.02	0.99864	3953.02	0.99892	3953.02	0.99977	3953.02	0.99842
3951.59	1	3951.59	0.9995	3951.59	0.99858	3951.59	0.99901	3951.59	0.99993	3951.59	0.9983
3950.16	1	3950.16	0.9995	3950.16	0.99839	3950.16	0.9992	3950.16	1	3950.16	0.99812
3948.73	0.9999	3948.73	0.99937	3948.73	0.99836	3948.73	0.99944	3948.73	0.99995	3948.73	0.99789
3947.3	0.99976	3947.3	0.99918	3947.3	0.99865	3947.3	0.99963	3947.3	0.99983	3947.3	0.99768
3945.87	0.9996	3945.87	0.99907	3945.87	0.99883	3945.87	0.99967	3945.87	0.99975	3945.87	0.99755
3944.45	0.99945	3944.45	0.99909	3944.45	0.9985	3944.45	0.99954	3944.45	0.99972	3944.45	0.99749
3943.02	0.99933	3943.02	0.99922	3943.02	0.99803	3943.02	0.99936	3943.02	0.99969	3943.02	0.99741
3941.59	0.99926	3941.59	0.99937	3941.59	0.998	3941.59	0.99927	3941.59	0.99961	3941.59	0.99721
3940.16	0.99925	3940.16	0.99948	3940.16	0.99835	3940.16	0.9993	3940.16	0.99946	3940.16	0.99691
3938.73	0.99928	3938.73	0.9995	3938.73	0.99866	3938.73	0.99939	3938.73	0.99932	3938.73	0.99663
3937.3	0.99931	3937.3	0.99944	3937.3	0.99879	3937.3	0.99951	3937.3	0.99921	3937.3	0.99649
3935.87	0.99932	3935.87	0.99935	3935.87	0.99865	3935.87	0.99963	3935.87	0.99913	3935.87	0.99651
3934.44	0.99936	3934.44	0.99932	3934.44	0.99812	3934.44	0.9997	3934.44	0.99906	3934.44	0.99665
3933.01	0.99943	3933.01	0.99935	3933.01	0.99752	3933.01	0.9997	3933.01	0.99907	3933.01	0.99683
3931.58	0.99952	3931.58	0.99938	3931.58	0.99743	3931.58	0.9997	3931.58	0.99917	3931.58	0.99698
3930.15	0.99961	3930.15	0.99928	3930.15	0.99799	3930.15	0.99976	3930.15	0.99933	3930.15	0.99708
3928.72	0.99965	3928.72	0.99906	3928.72	0.99866	3928.72	0.99984	3928.72	0.99948	3928.72	0.99709
3927.3	0.99966	3927.3	0.99881	3927.3	0.99875	3927.3	0.99976	3927.3	0.99954	3927.3	0.99698
3925.87	0.99965	3925.87	0.9987	3925.87	0.99832	3925.87	0.99946	3925.87	0.99948	3925.87	0.99678
3924.44	0.9996	3924.44	0.99878	3924.44	0.99811	3924.44	0.99901	3924.44	0.99933	3924.44	0.99665
3923.01	0.99951	3923.01	0.99893	3923.01	0.99837	3923.01	0.99865	3923.01	0.99924	3923.01	0.9967
3921.58	0.99936	3921.58	0.99901	3921.58	0.99854	3921.58	0.99855	3921.58	0.99931	3921.58	0.9969
3920.15	0.9992	3920.15	0.99898	3920.15	0.99816	3920.15	0.9987	3920.15	0.99952	3920.15	0.99712
3918.72	0.9991	3918.72	0.9989	3918.72	0.99752	3918.72	0.99896	3918.72	0.99972	3918.72	0.99729
3917.29	0.99907	3917.29	0.99883	3917.29	0.99722	3917.29	0.99918	3917.29	0.99977	3917.29	0.99739
3915.86	0.9991	3915.86	0.99879	3915.86	0.99753	3915.86	0.9993	3915.86	0.99966	3915.86	0.99745
3914.43	0.99913	3914.43	0.9988	3914.43	0.99807	3914.43	0.99935	3914.43	0.99949	3914.43	0.99753
3913	0.99916	3913	0.99886	3913	0.99834	3913	0.99934	3913	0.99935	3913	0.99772
3911.57	0.99921	3911.57	0.99895	3911.57	0.99837	3911.57	0.99927	3911.57	0.99929	3911.57	0.99801
3910.15	0.99928	3910.15	0.99899	3910.15	0.99855	3910.15	0.99918	3910.15	0.99929	3910.15	0.99827
3908.72	0.99937	3908.72	0.99899	3908.72	0.99877	3908.72	0.99916	3908.72	0.99928	3908.72	0.9984
3907.29	0.99949	3907.29	0.99905	3907.29	0.99851	3907.29	0.99925	3907.29	0.99924	3907.29	0.99843
3905.86	0.9996	3905.86	0.99926	3905.86	0.99769	3905.86	0.99946	3905.86	0.99918	3905.86	0.99854
3904.43	0.99964	3904.43	0.99954	3904.43	0.99702	3904.43	0.99965	3904.43	0.99919	3904.43	0.99884
3903	0.99953	3903	0.99969	3903	0.99698	3903	0.99968	3903	0.99931	3903	0.99917
3901.57	0.99929	3901.57	0.99957	3901.57	0.99707	3901.57	0.99949	3901.57	0.99948	3901.57	0.99919
3900.14	0.99905	3900.14	0.99924	3900.14	0.99705	3900.14	0.99923	3900.14	0.99958	3900.14	0.99873
3898.71	0.99893	3898.71	0.99888	3898.71	0.99751	3898.71	0.99907	3898.71	0.99962	3898.71	0.998
3897.28	0.99892	3897.28	0.99862	3897.28	0.99855	3897.28	0.99912	3897.28	0.99966	3897.28	0.99734
3895.85	0.999	3895.85	0.99849	3895.85	0.99915	3895.85	0.99934	3895.85	0.99976	3895.85	0.99694
3894.42	0.99913	3894.42	0.99846	3894.42	0.99849	3894.42	0.99957	3894.42	0.99983	3894.42	0.99679
3893	0.99928	3893	0.99849	3893	0.99715	3893	0.99965	3893	0.99975	3893	0.99681
3891.57	0.9994	3891.57	0.99854	3891.57	0.99682	3891.57	0.99949	3891.57	0.99951	3891.57	0.99698
3890.14	0.9994	3890.14	0.99861	3890.14	0.99803	3890.14	0.99917	3890.14	0.99928	3890.14	0.99724
3888.71	0.99924	3888.71	0.99872	3888.71	0.99906	3888.71	0.99892	3888.71	0.99922	3888.71	0.99754
3887.28	0.99898	3887.28	0.99881	3887.28	0.99855	3887.28	0.9989	3887.28	0.99928	3887.28	0.99779
3885.85	0.99873	3885.85	0.99884	3885.85	0.99778	3885.85	0.9991	3885.85	0.99932	3885.85	0.99786
3884.42	0.99863	3884.42	0.99881	3884.42	0.99805	3884.42	0.99937	3884.42	0.99934	3884.42	0.99768
3882.99	0.99866	3882.99	0.99884	3882.99	0.99824	3882.99	0.99954	3882.99	0.99941	3882.99	0.99734
3881.56	0.99873	3881.56	0.99893	3881.56	0.99738	3881.56	0.99953	3881.56	0.99955	3881.56	0.99696
3880.13	0.99873	3880.13	0.999	3880.13	0.9969	3880.13	0.99932	3880.13	0.9996	3880.13	0.99656
3878.7	0.99874	3878.7	0.99895	3878.7	0.99778	3878.7	0.99905	3878.7	0.99947	3878.7	0.99612
3877.28	0.99884	3877.28	0.99883	3877.28	0.99855	3877.28	0.9989	3877.28	0.9993	3877.28	0.99567
3875.85	0.99905	3875.85	0.99878	3875.85	0.99812	3875.85	0.999	3875.85	0.99923	3875.85	0.99525
3874.42	0.99926	3874.42	0.99888	3874.42	0.9975	3874.42	0.99931	3874.42	0.99926	3874.42	0.99489
3872.99	0.99942	3872.99	0.99913	3872.99	0.99731	3872.99	0.99964	3872.99	0.99935	3872.99	0.99469
3871.56	0.99957	3871.56	0.99949	3871.56	0.99692	3871.56	0.99984	3871.56	0.99947	3871.56	0.99468
3870.13	0.99975	3870.13	0.99982	3870.13	0.99681	3870.13	0.99989	3870.13	0.9996	3870.13	0.99476
3868.7	0.99994	3868.7	1	3868.7	0.99786	3868.7	0.99986	3868.7	0.99966	3868.7	0.99482
3867.27	1.00009	3867.27	0.99999	3867.27	0.99877	3867.27	0.9998	3867.27	0.99964	3867.27	0.99486
3865.84	1.00015	3865.84	0.99982	3865.84	0.99808	3865.84	0.99968	3865.84	0.99957	3865.84	0.99491
3864.41	1.00006	3864.41	0.99959	3864.41	0.99687	3864.41	0.99948	3864.41	0.99951	3864.41	0.99502
3862.98	0.99984	3862.98	0.9994	3862.98	0.99675	3862.98	0.99925	3862.98	0.99944	3862.98	0.99527
3861.55	0.99959	3861.55	0.9993	3861.55	0.99772	3861.55	0.99911	3861.55	0.99938	3861.55	0.99569
3860.13	0.99942	3860.13	0.99931	3860.13	0.99905	3860.13	0.99916	3860.13	0.99938	3860.13	0.99623
3858.7	0.99939	3858.7	0.9994	3858.7	1	3858.7	0.9994	3858.7	0.99946	3858.7	0.99683
3857.27	0.99948	3857.27	0.99952	3857.27	0.99955	3857.27	0.99971	3857.27	0.99957	3857.27	0.99757
3855.84	0.99959	3855.84	0.99965	3855.84	0.99694	3855.84	0.99995	3855.84	0.99959	3855.84	0.99842
3854.41	0.99963	3854.41	0.99975	3854.41	0.9937	3854.41	0.99999	3854.41	0.99938	3854.41	0.99901
3852.98	0.99957	3852.98	0.9998	3852.98	0.99313	3852.98	0.99977	3852.98	0.999	3852.98	0.99879
3851.55	0.99948	3851.55	0.99975	3851.55	0.99571	3851.55	0.99939	3851.55	0.99868	3851.55	0.99776
3850.12	0.9994	3850.12	0.99966	3850.12	0.99847	3850.12	0.99912	3850.12	0.9986	3850.12	0.99675
3848.69	0.99933	3848.69	0.99956	3848.69	0.99955	3848.69	0.9991	3848.69	0.99874	3848.69	0.99636
3847.26	0.9993	3847.26	0.99944	3847.26	0.99928	3847.26	0.99926	3847.26	0.99899	3847.26	0.99643
3845.83	0.99936	3845.83	0.99925	3845.83	0.99855	3845.83	0.99945	3845.83	0.99927	3845.83	0.99655
3844.4	0.99955	3844.4	0.999	3844.4	0.99808	3844.4	0.99955	3844.4	0.99948	3844.4	0.99658
3842.98	0.9998	3842.98	0.99879	3842.98	0.99819	3842.98	0.99959	3842.98	0.99953	3842.98	0.9966
3841.55	0.99997	3841.55	0.99873	3841.55	0.99828	3841.55	0.99963	3841.55	0.99946	3841.55	0.99672
3840.12	0.99994	3840.12	0.99886	3840.12	0.99762	3840.12	0.99971	3840.12	0.99935	3840.12	0.99697
3838.69	0.99976	3838.69	0.99906	3838.69	0.99672	3838.69	0.9998	3838.69	0.9993	3838.69	0.99727
3837.26	0.99954	3837.26	0.9992	3837.26	0.99668	3837.26	0.99981	3837.26	0.99928	3837.26	0.99745
3835.83	0.99938	3835.83	0.99923	3835.83	0.99738	3835.83	0.99971	3835.83	0.99926	3835.83	0.99739
3834.4	0.9993	3834.4	0.99921	3834.4	0.99777	3834.4	0.99953	3834.4	0.99927	3834.4	0.99719
3832.97	0.99925	3832.97	0.99922	3832.97	0.99752	3832.97	0.99933	3832.97	0.99936	3832.97	0.99697
3831.54	0.9992	3831.54	0.99926	3831.54	0.99736	3831.54	0.99915	3831.54	0.99948	3831.54	0.99672
3830.11	0.99913	3830.11	0.99926	3830.11	0.99755	3830.11	0.99905	3830.11	0.9995	3830.11	0.99637
3828.68	0.99906	3828.68	0.99908	3828.68	0.99758	3828.68	0.99906	3828.68	0.99934	3828.68	0.99593
3827.26	0.99906	3827.26	0.9987	3827.26	0.99756	3827.26	0.99912	3827.26	0.99905	3827.26	0.99547
3825.83	0.99916	3825.83	0.9983	3825.83	0.99792	3825.83	0.99917	3825.83	0.99881	3825.83	0.9951
3824.4	0.99934	3824.4	0.99818	3824.4	0.99781	3824.4	0.99918	3824.4	0.99882	3824.4	0.99491
3822.97	0.99952	3822.97	0.99848	3822.97	0.99637	3822.97	0.99916	3822.97	0.99908	3822.97	0.99489
3821.54	0.99961	3821.54	0.99897	3821.54	0.99534	3821.54	0.99912	3821.54	0.99937	3821.54	0.99494
3820.11	0.9996	3820.11	0.99928	3820.11	0.99659	3820.11	0.9991	3820.11	0.99945	3820.11	0.99499
3818.68	0.99957	3818.68	0.99925	3818.68	0.99812	3818.68	0.99914	3818.68	0.99933	3818.68	0.995
3817.25	0.99953	3817.25	0.99905	3817.25	0.99756	3817.25	0.99921	3817.25	0.99918	3817.25	0.99497
3815.82	0.99941	3815.82	0.99893	3815.82	0.99645	3815.82	0.99924	3815.82	0.99904	3815.82	0.99483
3814.39	0.9992	3814.39	0.99902	3814.39	0.99691	3814.39	0.99922	3814.39	0.99885	3814.39	0.9946
3812.96	0.999	3812.96	0.99926	3812.96	0.99819	3812.96	0.99921	3812.96	0.99868	3812.96	0.99442
3811.53	0.99891	3811.53	0.99955	3811.53	0.99876	3811.53	0.9993	3811.53	0.99864	3811.53	0.99432
3810.11	0.9989	3810.11	0.99981	3810.11	0.99819	3810.11	0.99946	3810.11	0.99873	3810.11	0.99416
3808.68	0.99894	3808.68	0.99996	3808.68	0.99702	3808.68	0.99959	3808.68	0.99881	3808.68	0.99384
3807.25	0.99902	3807.25	0.99996	3807.25	0.99674	3807.25	0.99954	3807.25	0.99877	3807.25	0.99345
3805.82	0.99919	3805.82	0.99979	3805.82	0.99795	3805.82	0.99932	3805.82	0.99864	3805.82	0.99318
3804.39	0.99941	3804.39	0.99951	3804.39	0.99863	3804.39	0.99909	3804.39	0.99865	3804.39	0.99309
3802.96	0.99956	3802.96	0.99921	3802.96	0.99727	3802.96	0.99899	3802.96	0.99887	3802.96	0.99313
3801.53	0.99951	3801.53	0.99894	3801.53	0.99593	3801.53	0.99904	3801.53	0.99912	3801.53	0.99324
3800.1	0.99931	3800.1	0.99879	3800.1	0.99656	3800.1	0.99919	3800.1	0.99919	3800.1	0.99339
3798.67	0.99915	3798.67	0.99878	3798.67	0.99759	3798.67	0.99937	3798.67	0.99902	3798.67	0.99362
3797.24	0.9991	3797.24	0.99885	3797.24	0.99744	3797.24	0.99951	3797.24	0.99876	3797.24	0.99394
3795.81	0.99918	3795.81	0.99891	3795.81	0.99706	3795.81	0.99956	3795.81	0.99857	3795.81	0.9943
3794.38	0.9993	3794.38	0.99894	3794.38	0.99729	3794.38	0.99951	3794.38	0.99852	3794.38	0.99456
3792.96	0.99941	3792.96	0.99901	3792.96	0.99758	3792.96	0.99939	3792.96	0.99858	3792.96	0.99465
3791.53	0.99946	3791.53	0.99912	3791.53	0.99755	3791.53	0.99928	3791.53	0.99866	3791.53	0.99463
3790.1	0.99947	3790.1	0.99923	3790.1	0.99748	3790.1	0.99919	3790.1	0.99868	3790.1	0.99462
3788.67	0.99947	3788.67	0.99926	3788.67	0.99746	3788.67	0.99909	3788.67	0.99863	3788.67	0.99471
3787.24	0.99949	3787.24	0.99918	3787.24	0.99726	3787.24	0.99892	3787.24	0.99854	3787.24	0.99485
3785.81	0.99948	3785.81	0.99903	3785.81	0.99705	3785.81	0.99873	3785.81	0.99847	3785.81	0.99496
3784.38	0.99943	3784.38	0.99884	3784.38	0.9973	3784.38	0.99864	3784.38	0.99846	3784.38	0.99501
3782.95	0.99936	3782.95	0.9987	3782.95	0.99776	3782.95	0.99865	3782.95	0.99852	3782.95	0.99505
3781.52	0.99933	3781.52	0.99863	3781.52	0.99754	3781.52	0.99869	3781.52	0.99862	3781.52	0.99508
3780.09	0.99933	3780.09	0.99856	3780.09	0.99679	3780.09	0.99865	3780.09	0.99871	3780.09	0.99505
3778.66	0.99932	3778.66	0.99839	3778.66	0.9966	3778.66	0.99851	3778.66	0.99876	3778.66	0.99496
3777.23	0.99928	3777.23	0.99818	3777.23	0.99719	3777.23	0.99838	3777.23	0.9988	3777.23	0.99489
3775.81	0.99927	3775.81	0.99812	3775.81	0.9978	3775.81	0.99843	3775.81	0.99885	3775.81	0.99486
3774.38	0.99932	3774.38	0.99831	3774.38	0.99791	3774.38	0.99869	3774.38	0.99893	3774.38	0.99482
3772.95	0.99947	3772.95	0.99864	3772.95	0.99735	3772.95	0.99905	3772.95	0.99896	3772.95	0.99472
3771.52	0.99964	3771.52	0.99887	3771.52	0.99631	3771.52	0.99931	3771.52	0.99886	3771.52	0.99461
3770.09	0.99975	3770.09	0.99885	3770.09	0.99574	3770.09	0.99933	3770.09	0.99861	3770.09	0.99458
3768.66	0.99968	3768.66	0.99864	3768.66	0.99612	3768.66	0.99915	3768.66	0.99831	3768.66	0.99468
3767.23	0.99945	3767.23	0.99845	3767.23	0.9967	3767.23	0.99886	3767.23	0.99811	3767.23	0.99483
3765.8	0.99918	3765.8	0.99844	3765.8	0.99714	3765.8	0.99858	3765.8	0.99803	3765.8	0.99493
3764.37	0.99907	3764.37	0.99859	3764.37	0.99782	3764.37	0.9984	3764.37	0.99804	3764.37	0.99494
3762.94	0.9992	3762.94	0.99876	3762.94	0.99829	3762.94	0.99837	3762.94	0.99816	3762.94	0.99486
3761.51	0.9995	3761.51	0.99885	3761.51	0.99773	3761.51	0.99849	3761.51	0.99846	3761.51	0.99473
3760.09	0.99981	3760.09	0.99886	3760.09	0.99677	3760.09	0.99866	3760.09	0.99888	3760.09	0.99462
3758.66	0.99999	3758.66	0.99884	3758.66	0.99684	3758.66	0.99874	3758.66	0.99923	3758.66	0.99461
3757.23	1.00003	3757.23	0.99881	3757.23	0.99815	3757.23	0.99873	3757.23	0.99935	3757.23	0.99478
3755.8	0.99996	3755.8	0.9988	3755.8	0.99939	3755.8	0.99878	3755.8	0.99928	3755.8	0.99507
3754.37	0.99982	3754.37	0.99886	3754.37	0.9991	3754.37	0.99904	3754.37	0.99921	3754.37	0.99533
3752.94	0.99962	3752.94	0.99901	3752.94	0.99731	3752.94	0.99946	3752.94	0.99927	3752.94	0.99536
3751.51	0.99945	3751.51	0.99915	3751.51	0.99586	3751.51	0.99984	3751.51	0.99939	3751.51	0.99504
3750.08	0.99947	3750.08	0.99921	3750.08	0.99674	3750.08	1	3750.08	0.99937	3750.08	0.99445
3748.65	0.99968	3748.65	0.99925	3748.65	0.99918	3748.65	0.99997	3748.65	0.99918	3748.65	0.99386
3747.22	0.99991	3747.22	0.99938	3747.22	0.99993	3747.22	0.99992	3747.22	0.99893	3747.22	0.99358
3745.79	1	3745.79	0.99949	3745.79	0.99786	3745.79	0.9999	3745.79	0.99867	3745.79	0.99352
3744.36	0.99987	3744.36	0.99945	3744.36	0.99616	3744.36	0.99973	3744.36	0.99844	3744.36	0.99322
3742.94	0.99962	3742.94	0.99926	3742.94	0.99724	3742.94	0.99936	3742.94	0.99832	3742.94	0.99259
3741.51	0.99942	3741.51	0.99912	3741.51	0.99923	3741.51	0.99898	3741.51	0.99837	3741.51	0.99213
3740.08	0.99934	3740.08	0.99915	3740.08	0.99971	3740.08	0.99878	3740.08	0.99855	3740.08	0.99231
3738.65	0.99931	3738.65	0.99927	3738.65	0.99853	3738.65	0.99882	3738.65	0.99883	3738.65	0.993
3737.22	0.99928	3737.22	0.99926	3737.22	0.99675	3737.22	0.99901	3737.22	0.99923	3737.22	0.99376
3735.79	0.99925	3735.79	0.99907	3735.79	0.99557	3735.79	0.99915	3735.79	0.99969	3735.79	0.99425
3734.36	0.99922	3734.36	0.99891	3734.36	0.99554	3734.36	0.9991	3734.36	1	3734.36	0.99443
3732.93	0.99921	3732.93	0.99898	3732.93	0.99627	3732.93	0.99886	3732.93	0.99993	3732.93	0.9944
3731.5	0.99918	3731.5	0.99919	3731.5	0.99739	3731.5	0.9986	3731.5	0.99949	3731.5	0.9943
3730.07	0.99917	3730.07	0.99931	3730.07	0.99838	3730.07	0.9985	3730.07	0.99892	3730.07	0.99418
3728.64	0.99916	3728.64	0.99924	3728.64	0.99847	3728.64	0.9986	3728.64	0.99853	3728.64	0.99404
3727.21	0.99908	3727.21	0.99908	3727.21	0.99776	3727.21	0.99883	3727.21	0.99842	3727.21	0.99388
3725.79	0.99889	3725.79	0.99891	3725.79	0.99723	3725.79	0.99907	3725.79	0.99854	3725.79	0.99372
3724.36	0.99862	3724.36	0.99875	3724.36	0.99715	3724.36	0.99921	3724.36	0.9987	3724.36	0.99363
3722.93	0.99837	3722.93	0.99863	3722.93	0.99715	3722.93	0.99918	3722.93	0.99864	3722.93	0.9936
3721.5	0.99822	3721.5	0.99852	3721.5	0.99719	3721.5	0.99899	3721.5	0.99822	3721.5	0.99368
3720.07	0.99815	3720.07	0.99843	3720.07	0.99742	3720.07	0.99877	3720.07	0.9976	3720.07	0.99389
3718.64	0.99814	3718.64	0.99829	3718.64	0.99787	3718.64	0.99864	3718.64	0.99709	3718.64	0.99424
3717.21	0.99817	3717.21	0.99806	3717.21	0.99845	3717.21	0.9987	3717.21	0.99696	3717.21	0.99467
3715.78	0.99823	3715.78	0.99784	3715.78	0.99861	3715.78	0.99895	3715.78	0.9972	3715.78	0.99508
3714.35	0.99836	3714.35	0.99779	3714.35	0.99762	3714.35	0.99927	3714.35	0.99758	3714.35	0.99543
3712.92	0.99858	3712.92	0.99795	3712.92	0.99587	3712.92	0.99945	3712.92	0.99778	3712.92	0.9957
3711.49	0.99886	3711.49	0.99814	3711.49	0.99494	3711.49	0.99933	3711.49	0.9976	3711.49	0.99587
3710.07	0.999	3710.07	0.99821	3710.07	0.99568	3710.07	0.99896	3710.07	0.99721	3710.07	0.99583
3708.64	0.99887	3708.64	0.99809	3708.64	0.9973	3708.64	0.99858	3708.64	0.997	3708.64	0.99554
3707.21	0.99856	3707.21	0.99787	3707.21	0.99846	3707.21	0.99837	3707.21	0.99716	3707.21	0.99521
3705.78	0.99829	3705.78	0.99774	3705.78	0.99842	3705.78	0.99831	3705.78	0.99751	3705.78	0.99498
3704.35	0.99814	3704.35	0.99783	3704.35	0.99718	3704.35	0.9983	3704.35	0.99775	3704.35	0.99482
3702.92	0.99809	3702.92	0.99811	3702.92	0.99558	3702.92	0.99819	3702.92	0.99772	3702.92	0.99461
3701.49	0.99807	3701.49	0.99835	3701.49	0.99491	3701.49	0.99791	3701.49	0.9975	3701.49	0.99427
3700.06	0.99806	3700.06	0.99835	3700.06	0.99542	3700.06	0.99752	3700.06	0.99729	3700.06	0.99394
3698.63	0.99805	3698.63	0.99811	3698.63	0.99612	3698.63	0.9972	3698.63	0.99719	3698.63	0.99382
3697.2	0.99807	3697.2	0.99779	3697.2	0.99641	3697.2	0.99712	3697.2	0.9971	3697.2	0.994
3695.77	0.99813	3695.77	0.99755	3695.77	0.99669	3695.77	0.99728	3695.77	0.99694	3695.77	0.99434
3694.34	0.99821	3694.34	0.99751	3694.34	0.99707	3694.34	0.99759	3694.34	0.99674	3694.34	0.99459
3692.92	0.99823	3692.92	0.99767	3692.92	0.99694	3692.92	0.99796	3692.92	0.99664	3692.92	0.99463
3691.49	0.99816	3691.49	0.99792	3691.49	0.99582	3691.49	0.99828	3691.49	0.99668	3691.49	0.99456
3690.06	0.99802	3690.06	0.99804	3690.06	0.99429	3690.06	0.99841	3690.06	0.99678	3690.06	0.99449
3688.63	0.99785	3688.63	0.99787	3688.63	0.99378	3688.63	0.99822	3688.63	0.99684	3688.63	0.99437
3687.2	0.99765	3687.2	0.99754	3687.2	0.99482	3687.2	0.99778	3687.2	0.99686	3687.2	0.99407
3685.77	0.99743	3685.77	0.99728	3685.77	0.99615	3685.77	0.9973	3685.77	0.99688	3685.77	0.99366
3684.34	0.99725	3684.34	0.99718	3684.34	0.99665	3684.34	0.99691	3684.34	0.99692	3684.34	0.99328
3682.91	0.99715	3682.91	0.99722	3682.91	0.99648	3682.91	0.99659	3682.91	0.99689	3682.91	0.99294
3681.48	0.99717	3681.48	0.9973	3681.48	0.99637	3681.48	0.99633	3681.48	0.99675	3681.48	0.99254
3680.05	0.9973	3680.05	0.99733	3680.05	0.99643	3680.05	0.99622	3680.05	0.99652	3680.05	0.99219
3678.62	0.99748	3678.62	0.99723	3678.62	0.99574	3678.62	0.99636	3678.62	0.99633	3678.62	0.99219
3677.19	0.99749	3677.19	0.99695	3677.19	0.9939	3677.19	0.99678	3677.19	0.99625	3677.19	0.9927
3675.77	0.99712	3675.77	0.99657	3675.77	0.99292	3675.77	0.9973	3675.77	0.99622	3675.77	0.99345
3674.34	0.99644	3674.34	0.99627	3674.34	0.99443	3674.34	0.99761	3674.34	0.99618	3674.34	0.99392
3672.91	0.99584	3672.91	0.9961	3672.91	0.99589	3672.91	0.99757	3672.91	0.99614	3672.91	0.99391
3671.48	0.99548	3671.48	0.99593	3671.48	0.99464	3671.48	0.99726	3671.48	0.99609	3671.48	0.99367
3670.05	0.99515	3670.05	0.9956	3670.05	0.99256	3670.05	0.99687	3670.05	0.99589	3670.05	0.99336
3668.62	0.99469	3668.62	0.99518	3668.62	0.99255	3668.62	0.99654	3668.62	0.99551	3668.62	0.99292
3667.19	0.99421	3667.19	0.99482	3667.19	0.99392	3667.19	0.99632	3667.19	0.9951	3667.19	0.99241
3665.76	0.99388	3665.76	0.99461	3665.76	0.99447	3665.76	0.99614	3665.76	0.99477	3665.76	0.99203
3664.33	0.99371	3664.33	0.99447	3664.33	0.99392	3664.33	0.99596	3664.33	0.9945	3664.33	0.99187
3662.9	0.99359	3662.9	0.99432	3662.9	0.99327	3662.9	0.99574	3662.9	0.99421	3662.9	0.99183
3661.47	0.99341	3661.47	0.99414	3661.47	0.99311	3661.47	0.99552	3661.47	0.99392	3661.47	0.99178
3660.04	0.99311	3660.04	0.99394	3660.04	0.99306	3660.04	0.9953	3660.04	0.99369	3660.04	0.99165
3658.62	0.9927	3658.62	0.99374	3658.62	0.99246	3658.62	0.99508	3658.62	0.99347	3658.62	0.99147
3657.19	0.99216	3657.19	0.99351	3657.19	0.99179	3657.19	0.99479	3657.19	0.99311	3657.19	0.99126
3655.76	0.99154	3655.76	0.99326	3655.76	0.99237	3655.76	0.9944	3655.76	0.99256	3655.76	0.99107
3654.33	0.99096	3654.33	0.99301	3654.33	0.9938	3654.33	0.99399	3654.33	0.99205	3654.33	0.99098
3652.9	0.99049	3652.9	0.99283	3652.9	0.99388	3652.9	0.99368	3652.9	0.99181	3652.9	0.99112
3651.47	0.9901	3651.47	0.99267	3651.47	0.99183	3651.47	0.99352	3651.47	0.99178	3651.47	0.99149
3650.04	0.98965	3650.04	0.99241	3650.04	0.98952	3650.04	0.99347	3650.04	0.99164	3650.04	0.9918
3648.61	0.98903	3648.61	0.99197	3648.61	0.98886	3648.61	0.99345	3648.61	0.99115	3648.61	0.99163
3647.18	0.98822	3647.18	0.99139	3647.18	0.98974	3647.18	0.99328	3647.18	0.99043	3647.18	0.99081
3645.75	0.98735	3645.75	0.9908	3645.75	0.99083	3645.75	0.99292	3645.75	0.98976	3645.75	0.9898
3644.32	0.98658	3644.32	0.99031	3644.32	0.99115	3644.32	0.9924	3644.32	0.98928	3644.32	0.98909
3642.9	0.98596	3642.9	0.98999	3642.9	0.99064	3642.9	0.99178	3642.9	0.98895	3642.9	0.9887
3641.47	0.9854	3641.47	0.98981	3641.47	0.98996	3641.47	0.99112	3641.47	0.98874	3641.47	0.98834
3640.04	0.98482	3640.04	0.98964	3640.04	0.9895	3640.04	0.99057	3640.04	0.98867	3640.04	0.98779
3638.61	0.98416	3638.61	0.98934	3638.61	0.98921	3638.61	0.99027	3638.61	0.98867	3638.61	0.98703
3637.18	0.9835	3637.18	0.9889	3637.18	0.98889	3637.18	0.99025	3637.18	0.9886	3637.18	0.98621
3635.75	0.98294	3635.75	0.98844	3635.75	0.98849	3635.75	0.99037	3635.75	0.98831	3635.75	0.98551
3634.32	0.98249	3634.32	0.98808	3634.32	0.98831	3634.32	0.99047	3634.32	0.98775	3634.32	0.98508
3632.89	0.98213	3632.89	0.98782	3632.89	0.98819	3632.89	0.99048	3632.89	0.98703	3632.89	0.985
3631.46	0.98169	3631.46	0.98759	3631.46	0.98698	3631.46	0.99031	3631.46	0.9863	3631.46	0.98521
3630.03	0.98094	3630.03	0.98714	3630.03	0.98465	3630.03	0.98988	3630.03	0.98559	3630.03	0.98541
3628.6	0.97981	3628.6	0.98635	3628.6	0.98346	3628.6	0.98911	3628.6	0.98487	3628.6	0.9851
3627.17	0.97862	3627.17	0.98536	3627.17	0.98463	3627.17	0.98819	3627.17	0.98422	3627.17	0.9841
3625.75	0.97773	3625.75	0.98451	3625.75	0.98623	3625.75	0.98738	3625.75	0.98372	3625.75	0.98285
3624.32	0.97719	3624.32	0.98393	3624.32	0.9865	3624.32	0.98679	3624.32	0.98341	3624.32	0.98184
3622.89	0.97682	3622.89	0.98361	3622.89	0.98531	3622.89	0.98631	3622.89	0.98322	3622.89	0.98114
3621.46	0.97651	3621.46	0.98345	3621.46	0.98333	3621.46	0.98581	3621.46	0.98311	3621.46	0.98051
3620.03	0.97624	3620.03	0.98328	3620.03	0.9817	3620.03	0.98531	3620.03	0.98296	3620.03	0.97981
3618.6	0.97603	3618.6	0.98296	3618.6	0.9815	3618.6	0.98494	3618.6	0.98265	3618.6	0.97901
3617.17	0.97585	3617.17	0.98247	3617.17	0.98227	3617.17	0.98472	3617.17	0.9822	3617.17	0.97814
3615.74	0.97563	3615.74	0.98194	3615.74	0.9824	3615.74	0.98458	3615.74	0.98167	3615.74	0.97728
3614.31	0.97528	3614.31	0.98146	3614.31	0.98147	3614.31	0.98439	3614.31	0.98111	3614.31	0.97652
3612.88	0.97478	3612.88	0.98101	3612.88	0.98047	3612.88	0.98414	3612.88	0.98044	3612.88	0.97596
3611.45	0.97419	3611.45	0.98051	3611.45	0.97993	3611.45	0.98382	3611.45	0.97969	3611.45	0.97564
3610.02	0.97363	3610.02	0.97989	3610.02	0.97935	3610.02	0.98337	3610.02	0.97897	3610.02	0.97541
3608.6	0.97311	3608.6	0.97922	3608.6	0.97871	3608.6	0.98277	3608.6	0.97838	3608.6	0.97504
3607.17	0.97264	3607.17	0.97862	3607.17	0.97855	3607.17	0.98214	3607.17	0.97788	3607.17	0.97449
3605.74	0.97228	3605.74	0.97811	3605.74	0.97869	3605.74	0.98159	3605.74	0.97736	3605.74	0.97391
3604.31	0.97204	3604.31	0.9776	3604.31	0.97834	3604.31	0.98113	3604.31	0.97678	3604.31	0.97341
3602.88	0.97186	3602.88	0.97703	3602.88	0.97723	3602.88	0.98065	3602.88	0.97618	3602.88	0.97291
3601.45	0.97166	3601.45	0.9764	3601.45	0.97599	3601.45	0.98011	3601.45	0.97561	3601.45	0.97237
3600.02	0.97146	3600.02	0.97572	3600.02	0.9753	3600.02	0.97957	3600.02	0.97509	3600.02	0.9719
3598.59	0.97129	3598.59	0.97507	3598.59	0.97505	3598.59	0.97907	3598.59	0.97456	3598.59	0.97158
3597.16	0.97109	3597.16	0.97455	3597.16	0.97464	3597.16	0.97857	3597.16	0.97397	3597.16	0.97134
3595.73	0.97078	3595.73	0.97416	3595.73	0.97402	3595.73	0.97804	3595.73	0.97328	3595.73	0.97105
3594.3	0.97038	3594.3	0.97385	3594.3	0.97379	3594.3	0.9775	3594.3	0.97255	3594.3	0.97074
3592.87	0.97004	3592.87	0.97351	3592.87	0.97423	3592.87	0.97702	3592.87	0.9719	3592.87	0.97051
3591.45	0.96988	3591.45	0.9731	3591.45	0.97451	3591.45	0.97672	3591.45	0.97143	3591.45	0.9704
3590.02	0.96983	3590.02	0.97269	3590.02	0.97361	3590.02	0.97656	3590.02	0.97115	3590.02	0.97032
3588.59	0.96974	3588.59	0.97221	3588.59	0.97183	3588.59	0.97638	3588.59	0.97092	3588.59	0.97007
3587.16	0.96956	3587.16	0.97162	3587.16	0.97062	3587.16	0.976	3587.16	0.97048	3587.16	0.96955
3585.73	0.96936	3585.73	0.97097	3585.73	0.97061	3585.73	0.97537	3585.73	0.96975	3585.73	0.96878
3584.3	0.96923	3584.3	0.97034	3584.3	0.97094	3584.3	0.97463	3584.3	0.96887	3584.3	0.96794
3582.87	0.96916	3582.87	0.9698	3582.87	0.97069	3582.87	0.97394	3582.87	0.9681	3582.87	0.96716
3581.44	0.96906	3581.44	0.96933	3581.44	0.96986	3581.44	0.97334	3581.44	0.96752	3581.44	0.96644
3580.01	0.96889	3580.01	0.96886	3580.01	0.96891	3580.01	0.97277	3580.01	0.96709	3580.01	0.9657
3578.58	0.96868	3578.58	0.96837	3578.58	0.96814	3578.58	0.97223	3578.58	0.96669	3578.58	0.96489
3577.15	0.96849	3577.15	0.96782	3577.15	0.96755	3577.15	0.97175	3577.15	0.96618	3577.15	0.96411
3575.73	0.96829	3575.73	0.9672	3575.73	0.9671	3575.73	0.97133	3575.73	0.96554	3575.73	0.9635
3574.3	0.96809	3574.3	0.9666	3574.3	0.96685	3574.3	0.97099	3574.3	0.96483	3574.3	0.96315
3572.87	0.96789	3572.87	0.9661	3572.87	0.96679	3572.87	0.97074	3572.87	0.9642	3572.87	0.96304
3571.44	0.96769	3571.44	0.96575	3571.44	0.96658	3571.44	0.97061	3571.44	0.96373	3571.44	0.96302
3570.01	0.96745	3570.01	0.96549	3570.01	0.96567	3570.01	0.97055	3570.01	0.96334	3570.01	0.96296
3568.58	0.96717	3568.58	0.96516	3568.58	0.96417	3568.58	0.9704	3568.58	0.96283	3568.58	0.9627
3567.15	0.9669	3567.15	0.96466	3567.15	0.96308	3567.15	0.96991	3567.15	0.96208	3567.15	0.96214
3565.72	0.9667	3565.72	0.96404	3565.72	0.96299	3565.72	0.969	3565.72	0.96125	3565.72	0.96133
3564.29	0.96654	3564.29	0.96343	3564.29	0.96326	3564.29	0.96792	3564.29	0.96062	3564.29	0.96046
3562.86	0.96633	3562.86	0.96285	3562.86	0.96298	3562.86	0.96702	3562.86	0.96024	3562.86	0.9597
3561.43	0.9661	3561.43	0.96223	3561.43	0.96215	3561.43	0.96644	3561.43	0.95994	3561.43	0.95899
3560	0.96594	3560	0.96157	3560	0.96127	3560	0.96608	3560	0.95952	3560	0.95818
3558.58	0.96591	3558.58	0.96089	3558.58	0.96066	3558.58	0.96582	3558.58	0.95891	3558.58	0.95719
3557.15	0.96599	3557.15	0.96021	3557.15	0.96022	3557.15	0.96558	3557.15	0.9582	3557.15	0.95611
3555.72	0.96609	3555.72	0.95953	3555.72	0.95965	3555.72	0.96532	3555.72	0.95755	3555.72	0.95509
3554.29	0.9661	3554.29	0.95887	3554.29	0.95882	3554.29	0.96493	3554.29	0.95701	3554.29	0.95428
3552.86	0.96594	3552.86	0.95829	3552.86	0.95807	3552.86	0.96435	3552.86	0.95653	3552.86	0.95367
3551.43	0.96564	3551.43	0.95783	3551.43	0.95778	3551.43	0.96366	3551.43	0.95604	3551.43	0.95319
3550	0.9653	3550	0.95743	3550	0.95772	3550	0.96305	3550	0.95551	3550	0.95275
3548.57	0.96504	3548.57	0.95708	3548.57	0.95729	3548.57	0.96265	3548.57	0.95495	3548.57	0.9523
3547.14	0.96487	3547.14	0.95675	3547.14	0.9564	3547.14	0.96244	3547.14	0.95439	3547.14	0.95181
3545.71	0.96475	3545.71	0.95636	3545.71	0.95556	3545.71	0.9623	3545.71	0.9539	3545.71	0.95129
3544.28	0.96464	3544.28	0.95584	3544.28	0.95517	3544.28	0.96213	3544.28	0.95352	3544.28	0.9508
3542.85	0.96452	3542.85	0.95516	3542.85	0.95502	3542.85	0.96186	3542.85	0.95317	3542.85	0.95041
3541.43	0.96439	3541.43	0.95444	3541.43	0.95475	3541.43	0.96145	3541.43	0.95276	3541.43	0.95014
3540	0.96425	3540	0.95379	3540	0.95423	3540	0.96093	3540	0.95226	3540	0.9499
3538.57	0.96406	3538.57	0.95329	3538.57	0.95355	3538.57	0.96035	3538.57	0.95177	3538.57	0.94956
3537.14	0.9638	3537.14	0.95295	3537.14	0.95299	3537.14	0.9598	3537.14	0.95134	3537.14	0.94907
3535.71	0.96354	3535.71	0.95267	3535.71	0.95276	3535.71	0.9593	3535.71	0.95091	3535.71	0.9485
3534.28	0.96341	3534.28	0.95234	3534.28	0.95275	3534.28	0.95885	3534.28	0.95042	3534.28	0.94797
3532.85	0.96342	3532.85	0.95191	3532.85	0.95259	3532.85	0.95842	3532.85	0.94987	3532.85	0.94753
3531.42	0.96345	3531.42	0.95145	3531.42	0.95217	3531.42	0.95801	3531.42	0.94937	3531.42	0.94712
3529.99	0.96339	3529.99	0.95106	3529.99	0.95164	3529.99	0.95765	3529.99	0.94902	3529.99	0.94666
3528.56	0.96321	3528.56	0.95076	3528.56	0.95123	3528.56	0.95731	3528.56	0.94879	3528.56	0.94621
3527.13	0.963	3527.13	0.95046	3527.13	0.95093	3527.13	0.95697	3527.13	0.94854	3527.13	0.94587
3525.71	0.96279	3525.71	0.95008	3525.71	0.95055	3525.71	0.95658	3525.71	0.94813	3525.71	0.94571
3524.28	0.96259	3524.28	0.94965	3524.28	0.95001	3524.28	0.95614	3524.28	0.94757	3524.28	0.94559
3522.85	0.96237	3522.85	0.94923	3522.85	0.94951	3522.85	0.95571	3522.85	0.94697	3522.85	0.94534
3521.42	0.96218	3521.42	0.94886	3521.42	0.94913	3521.42	0.95535	3521.42	0.94642	3521.42	0.94489
3519.99	0.96203	3519.99	0.94849	3519.99	0.94875	3519.99	0.9551	3519.99	0.94596	3519.99	0.94431
3518.56	0.96189	3518.56	0.9481	3518.56	0.94827	3518.56	0.95487	3518.56	0.94557	3518.56	0.94373
3517.13	0.96172	3517.13	0.94765	3517.13	0.94776	3517.13	0.95454	3517.13	0.94521	3517.13	0.9432
3515.7	0.96151	3515.7	0.94715	3515.7	0.94728	3515.7	0.95406	3515.7	0.94482	3515.7	0.94271
3514.27	0.96124	3514.27	0.94664	3514.27	0.9468	3514.27	0.95354	3514.27	0.94438	3514.27	0.94227
3512.84	0.96092	3512.84	0.94615	3512.84	0.9463	3512.84	0.95307	3512.84	0.94391	3512.84	0.94183
3511.41	0.9606	3511.41	0.9457	3511.41	0.94576	3511.41	0.95264	3511.41	0.94342	3511.41	0.94134
3509.98	0.96032	3509.98	0.94526	3509.98	0.94528	3509.98	0.95222	3509.98	0.94293	3509.98	0.94083
3508.56	0.96012	3508.56	0.94485	3508.56	0.94502	3508.56	0.95181	3508.56	0.94246	3508.56	0.94035
3507.13	0.96002	3507.13	0.94448	3507.13	0.94483	3507.13	0.95154	3507.13	0.94202	3507.13	0.93995
3505.7	0.95994	3505.7	0.94414	3505.7	0.94442	3505.7	0.95146	3505.7	0.94158	3505.7	0.93957
3504.27	0.95977	3504.27	0.94378	3504.27	0.94387	3504.27	0.95149	3504.27	0.94111	3504.27	0.93914
3502.84	0.95947	3502.84	0.94336	3502.84	0.94363	3502.84	0.9514	3502.84	0.94066	3502.84	0.93872
3501.41	0.95911	3501.41	0.94292	3501.41	0.94375	3501.41	0.95105	3501.41	0.94028	3501.41	0.93845
3499.98	0.95882	3499.98	0.94255	3499.98	0.94374	3499.98	0.95053	3499.98	0.93995	3499.98	0.93833
3498.55	0.95867	3498.55	0.94223	3498.55	0.94325	3498.55	0.94996	3498.55	0.93964	3498.55	0.93813
3497.12	0.95857	3497.12	0.94188	3497.12	0.9425	3497.12	0.94942	3497.12	0.93929	3497.12	0.93768
3495.69	0.95842	3495.69	0.94149	3495.69	0.94189	3495.69	0.9489	3495.69	0.93886	3495.69	0.93697
3494.26	0.95821	3494.26	0.94115	3494.26	0.94156	3494.26	0.94846	3494.26	0.93837	3494.26	0.93617
3492.83	0.95801	3492.83	0.9409	3492.83	0.94137	3492.83	0.94814	3492.83	0.93788	3492.83	0.93542
3491.41	0.95786	3491.41	0.94072	3491.41	0.9411	3491.41	0.94788	3491.41	0.93744	3491.41	0.93476
3489.98	0.95777	3489.98	0.94052	3489.98	0.94064	3489.98	0.94762	3489.98	0.93708	3489.98	0.93419
3488.55	0.95768	3488.55	0.94026	3488.55	0.94011	3488.55	0.94732	3488.55	0.93677	3488.55	0.9337
3487.12	0.95756	3487.12	0.93995	3487.12	0.9397	3487.12	0.94702	3487.12	0.93652	3487.12	0.93331
3485.69	0.9574	3485.69	0.93962	3485.69	0.93941	3485.69	0.94677	3485.69	0.93628	3485.69	0.93301
3484.26	0.95722	3484.26	0.93922	3484.26	0.939	3484.26	0.94656	3484.26	0.93602	3484.26	0.93274
3482.83	0.95705	3482.83	0.93868	3482.83	0.93845	3482.83	0.94631	3482.83	0.93566	3482.83	0.93249
3481.4	0.9569	3481.4	0.93801	3481.4	0.9381	3481.4	0.94596	3481.4	0.93518	3481.4	0.93234
3479.97	0.9568	3479.97	0.93736	3479.97	0.93807	3479.97	0.94556	3479.97	0.93463	3479.97	0.93231
3478.54	0.95676	3478.54	0.93691	3478.54	0.938	3478.54	0.94523	3478.54	0.93415	3478.54	0.93228
3477.11	0.95674	3477.11	0.93669	3477.11	0.9376	3477.11	0.94501	3477.11	0.93382	3477.11	0.9321
3475.68	0.95669	3475.68	0.93654	3475.68	0.93699	3475.68	0.9448	3475.68	0.93363	3475.68	0.93171
3474.26	0.9566	3474.26	0.9363	3474.26	0.93649	3474.26	0.94446	3474.26	0.93344	3474.26	0.93117
3472.83	0.95644	3472.83	0.9359	3472.83	0.93623	3472.83	0.94399	3472.83	0.93312	3472.83	0.9306
3471.4	0.95619	3471.4	0.93543	3471.4	0.93607	3471.4	0.94354	3471.4	0.93266	3471.4	0.93013
3469.97	0.95585	3469.97	0.93498	3469.97	0.93584	3469.97	0.94325	3469.97	0.93212	3469.97	0.92981
3468.54	0.95551	3468.54	0.93462	3468.54	0.93548	3468.54	0.94307	3468.54	0.93159	3468.54	0.92961
3467.11	0.95524	3467.11	0.93441	3467.11	0.93511	3467.11	0.94288	3467.11	0.93119	3467.11	0.92935
3465.68	0.95501	3465.68	0.93431	3465.68	0.93479	3465.68	0.94264	3465.68	0.93098	3465.68	0.92895
3464.25	0.95479	3464.25	0.93423	3464.25	0.93443	3464.25	0.94238	3464.25	0.9309	3464.25	0.92844
3462.82	0.95462	3462.82	0.93405	3462.82	0.93399	3462.82	0.9421	3462.82	0.93078	3462.82	0.928
3461.39	0.95452	3461.39	0.93372	3461.39	0.93362	3461.39	0.94178	3461.39	0.93046	3461.39	0.92769
3459.96	0.95445	3459.96	0.93325	3459.96	0.9334	3459.96	0.9414	3459.96	0.93	3459.96	0.92749
3458.54	0.95432	3458.54	0.9327	3458.54	0.93324	3458.54	0.941	3458.54	0.92955	3458.54	0.92732
3457.11	0.95407	3457.11	0.93218	3457.11	0.93303	3457.11	0.94062	3457.11	0.92925	3457.11	0.92715
3455.68	0.95375	3455.68	0.93179	3455.68	0.93275	3455.68	0.94026	3455.68	0.92902	3455.68	0.92692
3454.25	0.9535	3454.25	0.93154	3454.25	0.93234	3454.25	0.93991	3454.25	0.92873	3454.25	0.92659
3452.82	0.95343	3452.82	0.93133	3452.82	0.93188	3452.82	0.93959	3452.82	0.92835	3452.82	0.92622
3451.39	0.95349	3451.39	0.93108	3451.39	0.93144	3451.39	0.93933	3451.39	0.92797	3451.39	0.92586
3449.96	0.95351	3449.96	0.93079	3449.96	0.93094	3449.96	0.93912	3449.96	0.92766	3449.96	0.92553
3448.53	0.95336	3448.53	0.93051	3448.53	0.93034	3448.53	0.93888	3448.53	0.92734	3448.53	0.92518
3447.1	0.95303	3447.1	0.93024	3447.1	0.92997	3447.1	0.93857	3447.1	0.92694	3447.1	0.92481
3445.67	0.95265	3445.67	0.92994	3445.67	0.93	3445.67	0.93823	3445.67	0.9265	3445.67	0.92446
3444.24	0.95236	3444.24	0.9296	3444.24	0.93006	3444.24	0.93788	3444.24	0.92613	3444.24	0.92415
3442.81	0.9522	3442.81	0.9293	3442.81	0.9298	3442.81	0.93754	3442.81	0.92585	3442.81	0.92386
3441.39	0.95214	3441.39	0.92906	3441.39	0.92941	3441.39	0.93726	3441.39	0.9256	3441.39	0.9236
3439.96	0.95214	3439.96	0.92886	3439.96	0.92909	3439.96	0.93713	3439.96	0.92532	3439.96	0.92336
3438.53	0.95218	3438.53	0.9286	3438.53	0.92878	3438.53	0.93709	3438.53	0.92498	3438.53	0.92311
3437.1	0.95221	3437.1	0.92828	3437.1	0.9284	3437.1	0.93698	3437.1	0.92462	3437.1	0.92277
3435.67	0.95216	3435.67	0.92797	3435.67	0.92799	3435.67	0.9367	3435.67	0.92427	3435.67	0.92237
3434.24	0.95203	3434.24	0.92771	3434.24	0.92761	3434.24	0.93633	3434.24	0.92395	3434.24	0.922
3432.81	0.95186	3432.81	0.9275	3432.81	0.92733	3432.81	0.93596	3432.81	0.92363	3432.81	0.92167
3431.38	0.95171	3431.38	0.92723	3431.38	0.92717	3431.38	0.93565	3431.38	0.9233	3431.38	0.92138
3429.95	0.95163	3429.95	0.92684	3429.95	0.92708	3429.95	0.93537	3429.95	0.92298	3429.95	0.92107
3428.52	0.9516	3428.52	0.92638	3428.52	0.92696	3428.52	0.93511	3428.52	0.92268	3428.52	0.92072
3427.09	0.95156	3427.09	0.92596	3427.09	0.92674	3427.09	0.93485	3427.09	0.92238	3427.09	0.92035
3425.66	0.95143	3425.66	0.92571	3425.66	0.92643	3425.66	0.93465	3425.66	0.92202	3425.66	0.92001
3424.24	0.9512	3424.24	0.92561	3424.24	0.92606	3424.24	0.93453	3424.24	0.92163	3424.24	0.91978
3422.81	0.95093	3422.81	0.92551	3422.81	0.92565	3422.81	0.93443	3422.81	0.9213	3422.81	0.91959
3421.38	0.9507	3421.38	0.92532	3421.38	0.92532	3421.38	0.93425	3421.38	0.92107	3421.38	0.91938
3419.95	0.95055	3419.95	0.92505	3419.95	0.92516	3419.95	0.93394	3419.95	0.9209	3419.95	0.91911
3418.52	0.9505	3418.52	0.92477	3418.52	0.92502	3418.52	0.93359	3418.52	0.92073	3418.52	0.91883
3417.09	0.95055	3417.09	0.92445	3417.09	0.92474	3417.09	0.93329	3417.09	0.92056	3417.09	0.91862
3415.66	0.95062	3415.66	0.92405	3415.66	0.92438	3415.66	0.93303	3415.66	0.92043	3415.66	0.91846
3414.23	0.95066	3414.23	0.9236	3414.23	0.92405	3414.23	0.93278	3414.23	0.92033	3414.23	0.91827
3412.8	0.95066	3412.8	0.92321	3412.8	0.92373	3412.8	0.93257	3412.8	0.92016	3412.8	0.91806
3411.37	0.95064	3411.37	0.92295	3411.37	0.92342	3411.37	0.93238	3411.37	0.9199	3411.37	0.91789
3409.94	0.95056	3409.94	0.92282	3409.94	0.92323	3409.94	0.93217	3409.94	0.9196	3409.94	0.91776
3408.52	0.95035	3408.52	0.9228	3408.52	0.92319	3408.52	0.93193	3408.52	0.91933	3408.52	0.91756
3407.09	0.95009	3407.09	0.92287	3407.09	0.92318	3407.09	0.93176	3407.09	0.91909	3407.09	0.91723
3405.66	0.94993	3405.66	0.92297	3405.66	0.92303	3405.66	0.93173	3405.66	0.91888	3405.66	0.9168
3404.23	0.9499	3404.23	0.92303	3404.23	0.92279	3404.23	0.93174	3404.23	0.91866	3404.23	0.91638
3402.8	0.94993	3402.8	0.92298	3402.8	0.92255	3402.8	0.93164	3402.8	0.91847	3402.8	0.91603
3401.37	0.94993	3401.37	0.92275	3401.37	0.92234	3401.37	0.93141	3401.37	0.91834	3401.37	0.91581
3399.94	0.94987	3399.94	0.92237	3399.94	0.92206	3399.94	0.93113	3399.94	0.91824	3399.94	0.91576
3398.51	0.94976	3398.51	0.92195	3398.51	0.92168	3398.51	0.93088	3398.51	0.91812	3398.51	0.91569
3397.08	0.9496	3397.08	0.92162	3397.08	0.92133	3397.08	0.9307	3397.08	0.91796	3397.08	0.91555
3395.65	0.94944	3395.65	0.92145	3395.65	0.92109	3395.65	0.93061	3395.65	0.91777	3395.65	0.9153
3394.22	0.94931	3394.22	0.92133	3394.22	0.9209	3394.22	0.93055	3394.22	0.91754	3394.22	0.91499
3392.79	0.94924	3392.79	0.92109	3392.79	0.9208	3392.79	0.93039	3392.79	0.91718	3392.79	0.91472
3391.37	0.94919	3391.37	0.92073	3391.37	0.92084	3391.37	0.93012	3391.37	0.91672	3391.37	0.91451
3389.94	0.94916	3389.94	0.92045	3389.94	0.92088	3389.94	0.92981	3389.94	0.91627	3389.94	0.91432
3388.51	0.94919	3388.51	0.92031	3388.51	0.9207	3388.51	0.92957	3388.51	0.91599	3388.51	0.91408
3387.08	0.94926	3387.08	0.92024	3387.08	0.92029	3387.08	0.92939	3387.08	0.91586	3387.08	0.9138
3385.65	0.94931	3385.65	0.92014	3385.65	0.91988	3385.65	0.92918	3385.65	0.91577	3385.65	0.91352
3384.22	0.94929	3384.22	0.92005	3384.22	0.91965	3384.22	0.92894	3384.22	0.91565	3384.22	0.91329
3382.79	0.94922	3382.79	0.91997	3382.79	0.91958	3382.79	0.92876	3382.79	0.91555	3382.79	0.91312
3381.36	0.94915	3381.36	0.91981	3381.36	0.91948	3381.36	0.92875	3381.36	0.91551	3381.36	0.91293
3379.93	0.94912	3379.93	0.91943	3379.93	0.91933	3379.93	0.9289	3379.93	0.91547	3379.93	0.91272
3378.5	0.94912	3378.5	0.91887	3378.5	0.91919	3378.5	0.92907	3378.5	0.91534	3378.5	0.91256
3377.07	0.94911	3377.07	0.91835	3377.07	0.91905	3377.07	0.92913	3377.07	0.91515	3377.07	0.91245
3375.64	0.94907	3375.64	0.9181	3375.64	0.91881	3375.64	0.92904	3375.64	0.915	3375.64	0.91237
3374.22	0.94901	3374.22	0.91819	3374.22	0.91852	3374.22	0.92888	3374.22	0.91495	3374.22	0.91226
3372.79	0.94903	3372.79	0.91849	3372.79	0.91832	3372.79	0.92871	3372.79	0.91492	3372.79	0.91214
3371.36	0.94917	3371.36	0.91876	3371.36	0.91827	3371.36	0.92851	3371.36	0.91485	3371.36	0.912
3369.93	0.94934	3369.93	0.91888	3369.93	0.91828	3369.93	0.92827	3369.93	0.91476	3369.93	0.9118
3368.5	0.94945	3368.5	0.91884	3368.5	0.91828	3368.5	0.92803	3368.5	0.91467	3368.5	0.91154
3367.07	0.94948	3367.07	0.91868	3367.07	0.9183	3367.07	0.92779	3367.07	0.91454	3367.07	0.91127
3365.64	0.94947	3365.64	0.91843	3365.64	0.91832	3365.64	0.92755	3365.64	0.91428	3365.64	0.911
3364.21	0.94939	3364.21	0.91809	3364.21	0.91821	3364.21	0.92732	3364.21	0.91397	3364.21	0.91074
3362.78	0.94923	3362.78	0.91773	3362.78	0.91793	3362.78	0.92716	3362.78	0.91377	3362.78	0.91051
3361.35	0.9491	3361.35	0.91743	3361.35	0.91763	3361.35	0.92713	3361.35	0.91378	3361.35	0.91036
3359.92	0.94913	3359.92	0.91726	3359.92	0.91751	3359.92	0.92717	3359.92	0.91392	3359.92	0.91029
3358.49	0.94933	3358.49	0.91723	3358.49	0.91754	3358.49	0.92722	3358.49	0.91405	3358.49	0.9103
3357.07	0.9496	3357.07	0.91726	3357.07	0.91754	3357.07	0.92722	3357.07	0.91403	3357.07	0.91035
3355.64	0.94986	3355.64	0.91729	3355.64	0.91745	3355.64	0.92716	3355.64	0.91391	3355.64	0.91039
3354.21	0.95007	3354.21	0.91728	3354.21	0.91733	3354.21	0.92703	3354.21	0.91379	3354.21	0.91031
3352.78	0.95017	3352.78	0.91721	3352.78	0.91724	3352.78	0.92687	3352.78	0.91376	3352.78	0.91008
3351.35	0.95016	3351.35	0.91708	3351.35	0.91712	3351.35	0.9267	3351.35	0.91373	3351.35	0.90981
3349.92	0.95007	3349.92	0.91691	3349.92	0.91696	3349.92	0.92658	3349.92	0.91357	3349.92	0.90962
3348.49	0.95	3348.49	0.91674	3348.49	0.91678	3348.49	0.92658	3348.49	0.91327	3348.49	0.90957
3347.06	0.94997	3347.06	0.91662	3347.06	0.91663	3347.06	0.92668	3347.06	0.91297	3347.06	0.90953
3345.63	0.94992	3345.63	0.91657	3345.63	0.91655	3345.63	0.92681	3345.63	0.91275	3345.63	0.9094
3344.2	0.94985	3344.2	0.91658	3344.2	0.91651	3344.2	0.92692	3344.2	0.91259	3344.2	0.90916
3342.77	0.94977	3342.77	0.91657	3342.77	0.91647	3342.77	0.92694	3342.77	0.9125	3342.77	0.90893
3341.35	0.94975	3341.35	0.91651	3341.35	0.91642	3341.35	0.92681	3341.35	0.91257	3341.35	0.90884
3339.92	0.94978	3339.92	0.91643	3339.92	0.91634	3339.92	0.92655	3339.92	0.91282	3339.92	0.90889
3338.49	0.94989	3338.49	0.91638	3338.49	0.91621	3338.49	0.92627	3338.49	0.91309	3338.49	0.90897
3337.06	0.95009	3337.06	0.91632	3337.06	0.9161	3337.06	0.92608	3337.06	0.91313	3337.06	0.90904
3335.63	0.95035	3335.63	0.91618	3335.63	0.91608	3335.63	0.92597	3335.63	0.9129	3335.63	0.90909
3334.2	0.9506	3334.2	0.91597	3334.2	0.91617	3334.2	0.92591	3334.2	0.91259	3334.2	0.90909
3332.77	0.95075	3332.77	0.91581	3332.77	0.91629	3332.77	0.92594	3332.77	0.91241	3332.77	0.90899
3331.34	0.95083	3331.34	0.91577	3331.34	0.91637	3331.34	0.92606	3331.34	0.91239	3331.34	0.90882
3329.91	0.95087	3329.91	0.91582	3329.91	0.9164	3329.91	0.92622	3329.91	0.91244	3329.91	0.90863
3328.48	0.95087	3328.48	0.91586	3328.48	0.9164	3328.48	0.92628	3328.48	0.91252	3328.48	0.90846
3327.05	0.95086	3327.05	0.91585	3327.05	0.91634	3327.05	0.92622	3327.05	0.91266	3327.05	0.90831
3325.62	0.95082	3325.62	0.91578	3325.62	0.91619	3325.62	0.92612	3325.62	0.91285	3325.62	0.90821
3324.2	0.95078	3324.2	0.91567	3324.2	0.91598	3324.2	0.92604	3324.2	0.91296	3324.2	0.90814
3322.77	0.95075	3322.77	0.91554	3322.77	0.91576	3322.77	0.92596	3322.77	0.91293	3322.77	0.9081
3321.34	0.95075	3321.34	0.91546	3321.34	0.91559	3321.34	0.92582	3321.34	0.91278	3321.34	0.90809
3319.91	0.95081	3319.91	0.91542	3319.91	0.91549	3319.91	0.92568	3319.91	0.91259	3319.91	0.90809
3318.48	0.95094	3318.48	0.91544	3318.48	0.91552	3318.48	0.92561	3318.48	0.91242	3318.48	0.90809
3317.05	0.95108	3317.05	0.9155	3317.05	0.91569	3317.05	0.92561	3317.05	0.91231	3317.05	0.90806
3315.62	0.95114	3315.62	0.91553	3315.62	0.91591	3315.62	0.92562	3315.62	0.91229	3315.62	0.90804
3314.19	0.95114	3314.19	0.9155	3314.19	0.91604	3314.19	0.92563	3314.19	0.91234	3314.19	0.90803
3312.76	0.95117	3312.76	0.91542	3312.76	0.91604	3312.76	0.92564	3312.76	0.91239	3312.76	0.90798
3311.33	0.9513	3311.33	0.91537	3311.33	0.9159	3311.33	0.92563	3311.33	0.91236	3311.33	0.9078
3309.9	0.95147	3309.9	0.91542	3309.9	0.91564	3309.9	0.92563	3309.9	0.91227	3309.9	0.9075
3308.47	0.95156	3308.47	0.91554	3308.47	0.91539	3308.47	0.92564	3308.47	0.91216	3308.47	0.90726
3307.05	0.95157	3307.05	0.91564	3307.05	0.9152	3307.05	0.92566	3307.05	0.91211	3307.05	0.90726
3305.62	0.95158	3305.62	0.91562	3305.62	0.91509	3305.62	0.92566	3305.62	0.91211	3305.62	0.90747
3304.19	0.95162	3304.19	0.91549	3304.19	0.91508	3304.19	0.92565	3304.19	0.91213	3304.19	0.90769
3302.76	0.95168	3302.76	0.91537	3302.76	0.9152	3302.76	0.92561	3302.76	0.91218	3302.76	0.90773
3301.33	0.95172	3301.33	0.91534	3301.33	0.91539	3301.33	0.92553	3301.33	0.91226	3301.33	0.90764
3299.9	0.95172	3299.9	0.91536	3299.9	0.91551	3299.9	0.92543	3299.9	0.91232	3299.9	0.90754
3298.47	0.95166	3298.47	0.91533	3298.47	0.91553	3298.47	0.92535	3298.47	0.91233	3298.47	0.90745
3297.04	0.95159	3297.04	0.91517	3297.04	0.91551	3297.04	0.92528	3297.04	0.91233	3297.04	0.90729
3295.61	0.95156	3295.61	0.91493	3295.61	0.91547	3295.61	0.92521	3295.61	0.91236	3295.61	0.90706
3294.18	0.95164	3294.18	0.91468	3294.18	0.91533	3294.18	0.9252	3294.18	0.9124	3294.18	0.90685
3292.75	0.9518	3292.75	0.91455	3292.75	0.91506	3292.75	0.92526	3292.75	0.91238	3292.75	0.90669
3291.32	0.95196	3291.32	0.91456	3291.32	0.91478	3291.32	0.92534	3291.32	0.9123	3291.32	0.90659
3289.9	0.95209	3289.9	0.91463	3289.9	0.91464	3289.9	0.92536	3289.9	0.91221	3289.9	0.90659
3288.47	0.95222	3288.47	0.91468	3288.47	0.91465	3288.47	0.92526	3288.47	0.91218	3288.47	0.90671
3287.04	0.95236	3287.04	0.9147	3287.04	0.91476	3287.04	0.9251	3287.04	0.91216	3287.04	0.90682
3285.61	0.95251	3285.61	0.91472	3285.61	0.91486	3285.61	0.92493	3285.61	0.91211	3285.61	0.90681
3284.18	0.95265	3284.18	0.91472	3284.18	0.9149	3284.18	0.92486	3284.18	0.91204	3284.18	0.90675
3282.75	0.95272	3282.75	0.91467	3282.75	0.91482	3282.75	0.9249	3282.75	0.91196	3282.75	0.90681
3281.32	0.95268	3281.32	0.91458	3281.32	0.9147	3281.32	0.92503	3281.32	0.91185	3281.32	0.90699
3279.89	0.95257	3279.89	0.91446	3279.89	0.91461	3279.89	0.92515	3279.89	0.9117	3279.89	0.90708
3278.46	0.95243	3278.46	0.91435	3278.46	0.91455	3278.46	0.92518	3278.46	0.91155	3278.46	0.90696
3277.03	0.95228	3277.03	0.9142	3277.03	0.91445	3277.03	0.92513	3277.03	0.91144	3277.03	0.9067
3275.6	0.95216	3275.6	0.91402	3275.6	0.91433	3275.6	0.9251	3275.6	0.91133	3275.6	0.90652
3274.18	0.95211	3274.18	0.91386	3274.18	0.91427	3274.18	0.92512	3274.18	0.9112	3274.18	0.90652
3272.75	0.95218	3272.75	0.91384	3272.75	0.91432	3272.75	0.9251	3272.75	0.91113	3272.75	0.90665
3271.32	0.95234	3271.32	0.91398	3271.32	0.91442	3271.32	0.925	3271.32	0.91121	3271.32	0.90681
3269.89	0.95253	3269.89	0.91417	3269.89	0.91444	3269.89	0.92486	3269.89	0.9114	3269.89	0.90692
3268.46	0.95273	3268.46	0.91426	3268.46	0.91437	3268.46	0.92478	3268.46	0.91156	3268.46	0.90691
3267.03	0.95296	3267.03	0.91424	3267.03	0.91432	3267.03	0.92476	3267.03	0.91158	3267.03	0.90676
3265.6	0.95321	3265.6	0.91416	3265.6	0.91433	3265.6	0.92474	3265.6	0.91149	3265.6	0.90659
3264.17	0.9534	3264.17	0.91409	3264.17	0.91444	3264.17	0.9247	3264.17	0.91144	3264.17	0.90649
3262.74	0.95349	3262.74	0.91404	3262.74	0.91459	3262.74	0.92466	3262.74	0.91151	3262.74	0.90647
3261.31	0.95349	3261.31	0.91401	3261.31	0.91466	3261.31	0.92465	3261.31	0.91168	3261.31	0.9065
3259.88	0.95343	3259.88	0.91401	3259.88	0.91454	3259.88	0.92466	3259.88	0.91185	3259.88	0.90655
3258.45	0.95335	3258.45	0.91401	3258.45	0.91429	3258.45	0.92462	3258.45	0.91196	3258.45	0.90665
3257.03	0.95325	3257.03	0.91403	3257.03	0.91406	3257.03	0.92453	3257.03	0.91198	3257.03	0.90682
3255.6	0.95318	3255.6	0.9141	3255.6	0.91393	3255.6	0.92448	3255.6	0.91194	3255.6	0.90706
3254.17	0.95319	3254.17	0.91421	3254.17	0.91392	3254.17	0.92454	3254.17	0.91191	3254.17	0.90726
3252.74	0.95331	3252.74	0.91433	3252.74	0.91395	3252.74	0.92465	3252.74	0.91191	3252.74	0.9073
3251.31	0.95351	3251.31	0.91444	3251.31	0.914	3251.31	0.92475	3251.31	0.91192	3251.31	0.90718
3249.88	0.95363	3249.88	0.9145	3249.88	0.91408	3249.88	0.92479	3249.88	0.91189	3249.88	0.90704
3248.45	0.95358	3248.45	0.91447	3248.45	0.91418	3248.45	0.92479	3248.45	0.91185	3248.45	0.90707
3247.02	0.95343	3247.02	0.91436	3247.02	0.91421	3247.02	0.92479	3247.02	0.91188	3247.02	0.90724
3245.59	0.95336	3245.59	0.9142	3245.59	0.91416	3245.59	0.9248	3245.59	0.91196	3245.59	0.90741
3244.16	0.95344	3244.16	0.91408	3244.16	0.91416	3244.16	0.92485	3244.16	0.91201	3244.16	0.90746
3242.73	0.95364	3242.73	0.91404	3242.73	0.91428	3242.73	0.92491	3242.73	0.91205	3242.73	0.90739
3241.3	0.95384	3241.3	0.91409	3241.3	0.91443	3241.3	0.92499	3241.3	0.91216	3241.3	0.90728
3239.88	0.95398	3239.88	0.91421	3239.88	0.91453	3239.88	0.92508	3239.88	0.91234	3239.88	0.90722
3238.45	0.95406	3238.45	0.91438	3238.45	0.9146	3238.45	0.92517	3238.45	0.91249	3238.45	0.90726
3237.02	0.95406	3237.02	0.91452	3237.02	0.91472	3237.02	0.9252	3237.02	0.91254	3237.02	0.90734
3235.59	0.95397	3235.59	0.91458	3235.59	0.91486	3235.59	0.92519	3235.59	0.91251	3235.59	0.90741
3234.16	0.95387	3234.16	0.91459	3234.16	0.91495	3234.16	0.92516	3234.16	0.91251	3234.16	0.90744
3232.73	0.95392	3232.73	0.91466	3232.73	0.91493	3232.73	0.92517	3232.73	0.91259	3232.73	0.90751
3231.3	0.95416	3231.3	0.91484	3231.3	0.91487	3231.3	0.92517	3231.3	0.91273	3231.3	0.90761
3229.87	0.95449	3229.87	0.91503	3229.87	0.91485	3229.87	0.92516	3229.87	0.91284	3229.87	0.90772
3228.44	0.95477	3228.44	0.91506	3228.44	0.91487	3228.44	0.92516	3228.44	0.91292	3228.44	0.90783
3227.01	0.95497	3227.01	0.91492	3227.01	0.91492	3227.01	0.92521	3227.01	0.913	3227.01	0.90789
3225.58	0.95509	3225.58	0.91474	3225.58	0.91499	3225.58	0.92527	3225.58	0.91314	3225.58	0.9079
3224.16	0.95515	3224.16	0.91467	3224.16	0.91507	3224.16	0.9253	3224.16	0.91337	3224.16	0.90788
3222.73	0.95516	3222.73	0.91475	3222.73	0.9152	3222.73	0.92529	3222.73	0.91362	3222.73	0.90789
3221.3	0.95513	3221.3	0.91489	3221.3	0.91533	3221.3	0.92528	3221.3	0.91378	3221.3	0.90795
3219.87	0.95511	3219.87	0.915	3219.87	0.91544	3219.87	0.92534	3219.87	0.91379	3219.87	0.90802
3218.44	0.95519	3218.44	0.91509	3218.44	0.91554	3218.44	0.92548	3218.44	0.91375	3218.44	0.90812
3217.01	0.9554	3217.01	0.91525	3217.01	0.91564	3217.01	0.92569	3217.01	0.91379	3217.01	0.9083
3215.58	0.95568	3215.58	0.9155	3215.58	0.91576	3215.58	0.92588	3215.58	0.91398	3215.58	0.90854
3214.15	0.95593	3214.15	0.91569	3214.15	0.91594	3214.15	0.92597	3214.15	0.91424	3214.15	0.90871
3212.72	0.95609	3212.72	0.9157	3212.72	0.91611	3212.72	0.92599	3212.72	0.91446	3212.72	0.90878
3211.29	0.95618	3211.29	0.91563	3211.29	0.91617	3211.29	0.92603	3211.29	0.91456	3211.29	0.90887
3209.86	0.95623	3209.86	0.91566	3209.86	0.91614	3209.86	0.9262	3209.86	0.91455	3209.86	0.90907
3208.43	0.95632	3208.43	0.91586	3208.43	0.91617	3208.43	0.92646	3208.43	0.91446	3208.43	0.9093
3207.01	0.95644	3207.01	0.91611	3207.01	0.91628	3207.01	0.92669	3207.01	0.91434	3207.01	0.9094
3205.58	0.95654	3205.58	0.91632	3205.58	0.91637	3205.58	0.92682	3205.58	0.9143	3205.58	0.90935
3204.15	0.95654	3204.15	0.9165	3204.15	0.91639	3204.15	0.92684	3204.15	0.91442	3204.15	0.90926
3202.72	0.95647	3202.72	0.9167	3202.72	0.9164	3202.72	0.92682	3202.72	0.91469	3202.72	0.90929
3201.29	0.95643	3201.29	0.91688	3201.29	0.91646	3201.29	0.92689	3201.29	0.91505	3201.29	0.90946
3199.86	0.95655	3199.86	0.91699	3199.86	0.91658	3199.86	0.92707	3199.86	0.91543	3199.86	0.90968
3198.43	0.95681	3198.43	0.91707	3198.43	0.91674	3198.43	0.92729	3198.43	0.9157	3198.43	0.90985
3197	0.95711	3197	0.91718	3197	0.91691	3197	0.92748	3197	0.9157	3197	0.90998
3195.57	0.95736	3195.57	0.91735	3195.57	0.91707	3195.57	0.92764	3195.57	0.91548	3195.57	0.91011
3194.14	0.95754	3194.14	0.91751	3194.14	0.91723	3194.14	0.92779	3194.14	0.91529	3194.14	0.91023
3192.71	0.95766	3192.71	0.91758	3192.71	0.91742	3192.71	0.92794	3192.71	0.91539	3192.71	0.91036
3191.28	0.95773	3191.28	0.91755	3191.28	0.91769	3191.28	0.92807	3191.28	0.91574	3191.28	0.91051
3189.86	0.95774	3189.86	0.91753	3189.86	0.91799	3189.86	0.92814	3189.86	0.91613	3189.86	0.91065
3188.43	0.95774	3188.43	0.91768	3188.43	0.91823	3188.43	0.92815	3188.43	0.91636	3188.43	0.91073
3187	0.95781	3187	0.91802	3187	0.9184	3187	0.92818	3187	0.91647	3187	0.91075
3185.57	0.95796	3185.57	0.91842	3185.57	0.91854	3185.57	0.9283	3185.57	0.91655	3185.57	0.91083
3184.14	0.95816	3184.14	0.91872	3184.14	0.91865	3184.14	0.92854	3184.14	0.91668	3184.14	0.91106
3182.71	0.95838	3182.71	0.91882	3182.71	0.91874	3182.71	0.92882	3182.71	0.91687	3182.71	0.91138
3181.28	0.95863	3181.28	0.91877	3181.28	0.91876	3181.28	0.92906	3181.28	0.91718	3181.28	0.91165
3179.85	0.95896	3179.85	0.91873	3179.85	0.91878	3179.85	0.92927	3179.85	0.91757	3179.85	0.91178
3178.42	0.95932	3178.42	0.91882	3178.42	0.91895	3178.42	0.9295	3178.42	0.91793	3178.42	0.91186
3176.99	0.9596	3176.99	0.91906	3176.99	0.9193	3176.99	0.92973	3176.99	0.9181	3176.99	0.91202
3175.56	0.95976	3175.56	0.91936	3175.56	0.91969	3175.56	0.92991	3175.56	0.91811	3175.56	0.91219
3174.13	0.95983	3174.13	0.91962	3174.13	0.91995	3174.13	0.93001	3174.13	0.91809	3174.13	0.91229
3172.71	0.95987	3172.71	0.91981	3172.71	0.92007	3172.71	0.93003	3172.71	0.9182	3172.71	0.91238
3171.28	0.95996	3171.28	0.91995	3171.28	0.92013	3171.28	0.93	3171.28	0.91847	3171.28	0.91261
3169.85	0.96018	3169.85	0.92003	3169.85	0.9202	3169.85	0.93001	3169.85	0.91885	3169.85	0.91299
3168.42	0.96053	3168.42	0.92003	3168.42	0.92033	3168.42	0.93015	3168.42	0.91921	3168.42	0.91337
3166.99	0.96091	3166.99	0.92002	3166.99	0.92059	3166.99	0.93041	3166.99	0.91944	3166.99	0.91361
3165.56	0.96124	3165.56	0.92015	3165.56	0.92093	3165.56	0.93065	3165.56	0.91953	3165.56	0.91369
3164.13	0.96151	3164.13	0.92045	3164.13	0.92125	3164.13	0.9308	3164.13	0.91954	3164.13	0.91369
3162.7	0.96173	3162.7	0.92078	3162.7	0.92147	3162.7	0.93095	3162.7	0.91961	3162.7	0.91368
3161.27	0.96188	3161.27	0.92097	3161.27	0.9216	3161.27	0.9312	3161.27	0.91976	3161.27	0.91369
3159.84	0.96197	3159.84	0.92103	3159.84	0.92174	3159.84	0.93157	3159.84	0.91996	3159.84	0.91377
3158.41	0.96202	3158.41	0.92112	3158.41	0.92197	3158.41	0.93194	3158.41	0.92015	3158.41	0.91397
3156.99	0.96206	3156.99	0.92137	3156.99	0.92229	3156.99	0.93218	3156.99	0.92031	3156.99	0.91428
3155.56	0.96203	3155.56	0.92174	3155.56	0.92263	3155.56	0.93227	3155.56	0.9205	3155.56	0.91459
3154.13	0.96188	3154.13	0.92212	3154.13	0.92286	3154.13	0.93224	3154.13	0.92077	3154.13	0.9148
3152.7	0.96171	3152.7	0.92241	3152.7	0.92295	3152.7	0.93217	3152.7	0.92108	3152.7	0.91497
3151.27	0.96169	3151.27	0.92263	3151.27	0.923	3151.27	0.93216	3151.27	0.9213	3151.27	0.91519
3149.84	0.96192	3149.84	0.92283	3149.84	0.92314	3149.84	0.93226	3149.84	0.92139	3149.84	0.91545
3148.41	0.96233	3148.41	0.92306	3148.41	0.92337	3148.41	0.93244	3148.41	0.92147	3148.41	0.9157
3146.98	0.96274	3146.98	0.92327	3146.98	0.92359	3146.98	0.93266	3146.98	0.92166	3146.98	0.91592
3145.55	0.96305	3145.55	0.92346	3145.55	0.92378	3145.55	0.93289	3145.55	0.92199	3145.55	0.91616
3144.12	0.96324	3144.12	0.92367	3144.12	0.92398	3144.12	0.93312	3144.12	0.92235	3144.12	0.91641
3142.69	0.96327	3142.69	0.92397	3142.69	0.92417	3142.69	0.93334	3142.69	0.92264	3142.69	0.91664
3141.26	0.96316	3141.26	0.92429	3141.26	0.92434	3141.26	0.93352	3141.26	0.92284	3141.26	0.91683
3139.84	0.96296	3139.84	0.92448	3139.84	0.92443	3139.84	0.93368	3139.84	0.92303	3139.84	0.91701
3138.41	0.9628	3138.41	0.9245	3138.41	0.9245	3138.41	0.93386	3138.41	0.92326	3138.41	0.91719
3136.98	0.96278	3136.98	0.92448	3136.98	0.9246	3136.98	0.93412	3136.98	0.92353	3136.98	0.91737
3135.55	0.96289	3135.55	0.9246	3135.55	0.92477	3135.55	0.93436	3135.55	0.92375	3135.55	0.91754
3134.12	0.96303	3134.12	0.92492	3134.12	0.92499	3134.12	0.93449	3134.12	0.92387	3134.12	0.91765
3132.69	0.96312	3132.69	0.92533	3132.69	0.92524	3132.69	0.93449	3132.69	0.92392	3132.69	0.91768
3131.26	0.96316	3131.26	0.92569	3131.26	0.92552	3131.26	0.93446	3131.26	0.92395	3131.26	0.91767
3129.83	0.96324	3129.83	0.92593	3129.83	0.92579	3129.83	0.93451	3129.83	0.92402	3129.83	0.9177
3128.4	0.9634	3128.4	0.92605	3128.4	0.92602	3128.4	0.93472	3128.4	0.92416	3128.4	0.91786
3126.97	0.96357	3126.97	0.9261	3126.97	0.9262	3126.97	0.93505	3126.97	0.9244	3126.97	0.91818
3125.54	0.96368	3125.54	0.92615	3125.54	0.92634	3125.54	0.93544	3125.54	0.92469	3125.54	0.91864
3124.11	0.96373	3124.11	0.92627	3124.11	0.92646	3124.11	0.93575	3124.11	0.92497	3124.11	0.9191
3122.69	0.96374	3122.69	0.92646	3122.69	0.92666	3122.69	0.93592	3122.69	0.92522	3122.69	0.91941
3121.26	0.96371	3121.26	0.92663	3121.26	0.92703	3121.26	0.93605	3121.26	0.92545	3121.26	0.91948
3119.83	0.96365	3119.83	0.92671	3119.83	0.92747	3119.83	0.93626	3119.83	0.92569	3119.83	0.91941
3118.4	0.96357	3118.4	0.92674	3118.4	0.92783	3118.4	0.93654	3118.4	0.92594	3118.4	0.91946
3116.97	0.96349	3116.97	0.92683	3116.97	0.92802	3116.97	0.93677	3116.97	0.9262	3116.97	0.9197
3115.54	0.96342	3115.54	0.92703	3115.54	0.92812	3115.54	0.93691	3115.54	0.92646	3115.54	0.92
3114.11	0.96333	3114.11	0.92733	3114.11	0.92818	3114.11	0.93701	3114.11	0.9267	3114.11	0.9202
3112.68	0.96321	3112.68	0.92761	3112.68	0.92819	3112.68	0.93714	3112.68	0.92686	3112.68	0.9203
3111.25	0.9631	3111.25	0.92782	3111.25	0.92818	3111.25	0.93727	3111.25	0.92695	3111.25	0.92046
3109.82	0.96304	3109.82	0.92798	3109.82	0.92823	3109.82	0.93738	3109.82	0.92701	3109.82	0.92071
3108.39	0.963	3108.39	0.92811	3108.39	0.92837	3108.39	0.93756	3108.39	0.92713	3108.39	0.92096
3106.97	0.96294	3106.97	0.92821	3106.97	0.92859	3106.97	0.93783	3106.97	0.92734	3106.97	0.92109
3105.54	0.96281	3105.54	0.92828	3105.54	0.9288	3105.54	0.93811	3105.54	0.92759	3105.54	0.92111
3104.11	0.96263	3104.11	0.92837	3104.11	0.92893	3104.11	0.93822	3104.11	0.92783	3104.11	0.92111
3102.68	0.9624	3102.68	0.92847	3102.68	0.92897	3102.68	0.93816	3102.68	0.92801	3102.68	0.92114
3101.25	0.96217	3101.25	0.92861	3101.25	0.92904	3101.25	0.93806	3101.25	0.9281	3101.25	0.92117
3099.82	0.962	3099.82	0.92878	3099.82	0.92922	3099.82	0.93808	3099.82	0.92812	3099.82	0.92123
3098.39	0.96192	3098.39	0.92896	3098.39	0.92943	3098.39	0.9382	3098.39	0.92817	3098.39	0.92139
3096.96	0.96196	3096.96	0.92915	3096.96	0.92963	3096.96	0.93834	3096.96	0.92833	3096.96	0.9217
3095.53	0.96208	3095.53	0.92934	3095.53	0.92985	3095.53	0.93848	3095.53	0.9286	3095.53	0.92209
3094.1	0.96221	3094.1	0.92954	3094.1	0.9301	3094.1	0.93866	3094.1	0.92894	3094.1	0.92243
3092.67	0.96234	3092.67	0.92977	3092.67	0.93031	3092.67	0.93891	3092.67	0.92929	3092.67	0.92265
3091.24	0.96252	3091.24	0.93	3091.24	0.93048	3091.24	0.93922	3091.24	0.9296	3091.24	0.92277
3089.82	0.96284	3089.82	0.93019	3089.82	0.93068	3089.82	0.93953	3089.82	0.92987	3089.82	0.92285
3088.39	0.96328	3088.39	0.93031	3088.39	0.9309	3088.39	0.93975	3088.39	0.93013	3088.39	0.92294
3086.96	0.96373	3086.96	0.93037	3086.96	0.93111	3086.96	0.93987	3086.96	0.9304	3086.96	0.92304
3085.53	0.96407	3085.53	0.93046	3085.53	0.93131	3085.53	0.93992	3085.53	0.93067	3085.53	0.92314
3084.1	0.96431	3084.1	0.93068	3084.1	0.93147	3084.1	0.93999	3084.1	0.93089	3084.1	0.92326
3082.67	0.96451	3082.67	0.93094	3082.67	0.93156	3082.67	0.94014	3082.67	0.93098	3082.67	0.92341
3081.24	0.96467	3081.24	0.93115	3081.24	0.93161	3081.24	0.94034	3081.24	0.93099	3081.24	0.9236
3079.81	0.96474	3079.81	0.93126	3079.81	0.9317	3079.81	0.94054	3079.81	0.93104	3079.81	0.92378
3078.38	0.9647	3078.38	0.93139	3078.38	0.93189	3078.38	0.94072	3078.38	0.9313	3078.38	0.92398
3076.95	0.96458	3076.95	0.93158	3076.95	0.9321	3076.95	0.94086	3076.95	0.93174	3076.95	0.9242
3075.52	0.96446	3075.52	0.93182	3075.52	0.93223	3075.52	0.94093	3075.52	0.93213	3075.52	0.92444
3074.09	0.96435	3074.09	0.93205	3074.09	0.9323	3074.09	0.94096	3074.09	0.93232	3074.09	0.92465
3072.67	0.96425	3072.67	0.93227	3072.67	0.93242	3072.67	0.94101	3072.67	0.93238	3072.67	0.92479
3071.24	0.96416	3071.24	0.93247	3071.24	0.93266	3071.24	0.94117	3071.24	0.93248	3071.24	0.92488
3069.81	0.96415	3069.81	0.93265	3069.81	0.93297	3069.81	0.94146	3069.81	0.9327	3069.81	0.92501
3068.38	0.96424	3068.38	0.93283	3068.38	0.93319	3068.38	0.94179	3068.38	0.93297	3068.38	0.9252
3066.95	0.96444	3066.95	0.93305	3066.95	0.93332	3066.95	0.94208	3066.95	0.93323	3066.95	0.9254
3065.52	0.96468	3065.52	0.93333	3065.52	0.93345	3065.52	0.94232	3065.52	0.93348	3065.52	0.92553
3064.09	0.96495	3064.09	0.93359	3064.09	0.93371	3064.09	0.94249	3064.09	0.93374	3064.09	0.92556
3062.66	0.96524	3062.66	0.93378	3062.66	0.93404	3062.66	0.94256	3062.66	0.93397	3062.66	0.92553
3061.23	0.96555	3061.23	0.93389	3061.23	0.93432	3061.23	0.94255	3061.23	0.9341	3061.23	0.92551
3059.8	0.96584	3059.8	0.93397	3059.8	0.93446	3059.8	0.94258	3059.8	0.93418	3059.8	0.92557
3058.37	0.96611	3058.37	0.93408	3058.37	0.93454	3058.37	0.94273	3058.37	0.93433	3058.37	0.92574
3056.94	0.96643	3056.94	0.93424	3056.94	0.9347	3056.94	0.94295	3056.94	0.93456	3056.94	0.926
3055.52	0.96684	3055.52	0.93446	3055.52	0.93502	3055.52	0.94318	3055.52	0.93482	3055.52	0.92629
3054.09	0.96728	3054.09	0.93469	3054.09	0.93541	3054.09	0.94337	3054.09	0.93507	3054.09	0.92655
3052.66	0.96767	3052.66	0.93484	3052.66	0.93573	3052.66	0.94356	3052.66	0.9353	3052.66	0.92671
3051.23	0.96796	3051.23	0.93491	3051.23	0.93593	3051.23	0.94379	3051.23	0.93548	3051.23	0.92675
3049.8	0.96824	3049.8	0.93503	3049.8	0.93611	3049.8	0.94401	3049.8	0.93556	3049.8	0.92676
3048.37	0.96856	3048.37	0.93531	3048.37	0.93633	3048.37	0.94416	3048.37	0.93561	3048.37	0.92688
3046.94	0.96894	3046.94	0.93569	3046.94	0.93661	3046.94	0.94425	3046.94	0.93575	3046.94	0.92717
3045.51	0.96927	3045.51	0.936	3045.51	0.9369	3045.51	0.94432	3045.51	0.93604	3045.51	0.92754
3044.08	0.96951	3044.08	0.93619	3044.08	0.93718	3044.08	0.94442	3044.08	0.93638	3044.08	0.92785
3042.65	0.96965	3042.65	0.93637	3042.65	0.9374	3042.65	0.94459	3042.65	0.93666	3042.65	0.92807
3041.22	0.96974	3041.22	0.93659	3041.22	0.93759	3041.22	0.9449	3041.22	0.93684	3041.22	0.92824
3039.8	0.96982	3039.8	0.93682	3039.8	0.93781	3039.8	0.94532	3039.8	0.93698	3039.8	0.92841
3038.37	0.9699	3038.37	0.93698	3038.37	0.93807	3038.37	0.94578	3038.37	0.93716	3038.37	0.92862
3036.94	0.96997	3036.94	0.93709	3036.94	0.93832	3036.94	0.94615	3036.94	0.93745	3036.94	0.92885
3035.51	0.97008	3035.51	0.9372	3035.51	0.93851	3035.51	0.94641	3035.51	0.93779	3035.51	0.9291
3034.08	0.97023	3034.08	0.93739	3034.08	0.93859	3034.08	0.94656	3034.08	0.9381	3034.08	0.92933
3032.65	0.97044	3032.65	0.93762	3032.65	0.93859	3032.65	0.94664	3032.65	0.9383	3032.65	0.92949
3031.22	0.97074	3031.22	0.93785	3031.22	0.93859	3031.22	0.94666	3031.22	0.93842	3031.22	0.92962
3029.79	0.97115	3029.79	0.93805	3029.79	0.9387	3029.79	0.94666	3029.79	0.93856	3029.79	0.92982
3028.36	0.97159	3028.36	0.93825	3028.36	0.93889	3028.36	0.94673	3028.36	0.93875	3028.36	0.93014
3026.93	0.97194	3026.93	0.93845	3026.93	0.93909	3026.93	0.94689	3026.93	0.93895	3026.93	0.93052
3025.5	0.97213	3025.5	0.93866	3025.5	0.93927	3025.5	0.94712	3025.5	0.93913	3025.5	0.93089
3024.07	0.97224	3024.07	0.93885	3024.07	0.93947	3024.07	0.94736	3024.07	0.93935	3024.07	0.93123
3022.65	0.97242	3022.65	0.93899	3022.65	0.93972	3022.65	0.94758	3022.65	0.93967	3022.65	0.93152
3021.22	0.97268	3021.22	0.9391	3021.22	0.94004	3021.22	0.94777	3021.22	0.94011	3021.22	0.9318
3019.79	0.97291	3019.79	0.93923	3019.79	0.94039	3019.79	0.94797	3019.79	0.94057	3019.79	0.93205
3018.36	0.97307	3018.36	0.93941	3018.36	0.94073	3018.36	0.9482	3018.36	0.94094	3018.36	0.93224
3016.93	0.9732	3016.93	0.93959	3016.93	0.94103	3016.93	0.94843	3016.93	0.94112	3016.93	0.93236
3015.5	0.97329	3015.5	0.93978	3015.5	0.94129	3015.5	0.9486	3015.5	0.94112	3015.5	0.93244
3014.07	0.97334	3014.07	0.93996	3014.07	0.94147	3014.07	0.94874	3014.07	0.94106	3014.07	0.93257
3012.64	0.97338	3012.64	0.94015	3012.64	0.94157	3012.64	0.94894	3012.64	0.94113	3012.64	0.93278
3011.21	0.97341	3011.21	0.94037	3011.21	0.94161	3011.21	0.9492	3011.21	0.94135	3011.21	0.93303
3009.78	0.97341	3009.78	0.94063	3009.78	0.9417	3009.78	0.94944	3009.78	0.94161	3009.78	0.93328
3008.35	0.97335	3008.35	0.9409	3008.35	0.9419	3008.35	0.94961	3008.35	0.94177	3008.35	0.93347
3006.92	0.97329	3006.92	0.94113	3006.92	0.94218	3006.92	0.94973	3006.92	0.94189	3006.92	0.9336
3005.5	0.97328	3005.5	0.94131	3005.5	0.9425	3005.5	0.94985	3005.5	0.94207	3005.5	0.9337
3004.07	0.97338	3004.07	0.94148	3004.07	0.94279	3004.07	0.94992	3004.07	0.94231	3004.07	0.93381
3002.64	0.97352	3002.64	0.94166	3002.64	0.94307	3002.64	0.94996	3002.64	0.94251	3002.64	0.93394
3001.21	0.97357	3001.21	0.94182	3001.21	0.94336	3001.21	0.95006	3001.21	0.94264	3001.21	0.93406
2999.78	0.9735	2999.78	0.94198	2999.78	0.94368	2999.78	0.95035	2999.78	0.94276	2999.78	0.93416
2998.35	0.97339	2998.35	0.94217	2998.35	0.94398	2998.35	0.95082	2998.35	0.9429	2998.35	0.93433
2996.92	0.97337	2996.92	0.94242	2996.92	0.94421	2996.92	0.95127	2996.92	0.94307	2996.92	0.93457
2995.49	0.97342	2995.49	0.94267	2995.49	0.94438	2995.49	0.95158	2995.49	0.94331	2995.49	0.93483
2994.06	0.9735	2994.06	0.94284	2994.06	0.94451	2994.06	0.95173	2994.06	0.9436	2994.06	0.93506
2992.63	0.97355	2992.63	0.9429	2992.63	0.94459	2992.63	0.95177	2992.63	0.94383	2992.63	0.93521
2991.2	0.97357	2991.2	0.94292	2991.2	0.94461	2991.2	0.95177	2991.2	0.94398	2991.2	0.93532
2989.78	0.97358	2989.78	0.94298	2989.78	0.94458	2989.78	0.95182	2989.78	0.94415	2989.78	0.93548
2988.35	0.97366	2988.35	0.94309	2988.35	0.94459	2988.35	0.95194	2988.35	0.94442	2988.35	0.9357
2986.92	0.97378	2986.92	0.94321	2986.92	0.94468	2986.92	0.95211	2986.92	0.94468	2986.92	0.9359
2985.49	0.97387	2985.49	0.94334	2985.49	0.94482	2985.49	0.95229	2985.49	0.94481	2985.49	0.93603
2984.06	0.97376	2984.06	0.94349	2984.06	0.94494	2984.06	0.95245	2984.06	0.94487	2984.06	0.93613
2982.63	0.9734	2982.63	0.94367	2982.63	0.94505	2982.63	0.95254	2982.63	0.94501	2982.63	0.93627
2981.2	0.97302	2981.2	0.94391	2981.2	0.94522	2981.2	0.95255	2981.2	0.9453	2981.2	0.93643
2979.77	0.97289	2979.77	0.94421	2979.77	0.94551	2979.77	0.95254	2979.77	0.94561	2979.77	0.93653
2978.34	0.97307	2978.34	0.94444	2978.34	0.9458	2978.34	0.95254	2978.34	0.94582	2978.34	0.93655
2976.91	0.97335	2976.91	0.94449	2976.91	0.94594	2976.91	0.95255	2976.91	0.94588	2976.91	0.93659
2975.48	0.97357	2975.48	0.94443	2975.48	0.94594	2975.48	0.95259	2975.48	0.94586	2975.48	0.93675
2974.05	0.9738	2974.05	0.94443	2974.05	0.94594	2974.05	0.95268	2974.05	0.94586	2974.05	0.93703
2972.63	0.9742	2972.63	0.94451	2972.63	0.94605	2972.63	0.95282	2972.63	0.94591	2972.63	0.93732
2971.2	0.97475	2971.2	0.94453	2971.2	0.9462	2971.2	0.95299	2971.2	0.94598	2971.2	0.93754
2969.77	0.97523	2969.77	0.94439	2969.77	0.94631	2969.77	0.95315	2969.77	0.94603	2969.77	0.93762
2968.34	0.97543	2968.34	0.94415	2968.34	0.94639	2968.34	0.95326	2968.34	0.9461	2968.34	0.93761
2966.91	0.97533	2966.91	0.94391	2966.91	0.94651	2966.91	0.95335	2966.91	0.94619	2966.91	0.9376
2965.48	0.97506	2965.48	0.94377	2965.48	0.94669	2965.48	0.95346	2965.48	0.94628	2965.48	0.93769
2964.05	0.97475	2964.05	0.94375	2964.05	0.94689	2964.05	0.95356	2964.05	0.94636	2964.05	0.93786
2962.62	0.97451	2962.62	0.94378	2962.62	0.94707	2962.62	0.95361	2962.62	0.94643	2962.62	0.93803
2961.19	0.97441	2961.19	0.94377	2961.19	0.94721	2961.19	0.9536	2961.19	0.94646	2961.19	0.93814
2959.76	0.9744	2959.76	0.9437	2959.76	0.9473	2959.76	0.95358	2959.76	0.94647	2959.76	0.93821
2958.33	0.97436	2958.33	0.94361	2958.33	0.94729	2958.33	0.95361	2958.33	0.94647	2958.33	0.93823
2956.9	0.97424	2956.9	0.94359	2956.9	0.94718	2956.9	0.95373	2956.9	0.94651	2956.9	0.93817
2955.48	0.97404	2955.48	0.9436	2955.48	0.94702	2955.48	0.95388	2955.48	0.94655	2955.48	0.93803
2954.05	0.9738	2954.05	0.94355	2954.05	0.94692	2954.05	0.95396	2954.05	0.94654	2954.05	0.9379
2952.62	0.97358	2952.62	0.94344	2952.62	0.94691	2952.62	0.95392	2952.62	0.94651	2952.62	0.93788
2951.19	0.97347	2951.19	0.94334	2951.19	0.94698	2951.19	0.95379	2951.19	0.9465	2951.19	0.93799
2949.76	0.97343	2949.76	0.9433	2949.76	0.94707	2949.76	0.95365	2949.76	0.94649	2949.76	0.93813
2948.33	0.97333	2948.33	0.94325	2948.33	0.94712	2948.33	0.95355	2948.33	0.94644	2948.33	0.93817
2946.9	0.97305	2946.9	0.94317	2946.9	0.94721	2946.9	0.9535	2946.9	0.94633	2946.9	0.93808
2945.47	0.97263	2945.47	0.94303	2945.47	0.94741	2945.47	0.95346	2945.47	0.94622	2945.47	0.93798
2944.04	0.9722	2944.04	0.94284	2944.04	0.94764	2944.04	0.95347	2944.04	0.94618	2944.04	0.93796
2942.61	0.97189	2942.61	0.94262	2942.61	0.94775	2942.61	0.95356	2942.61	0.94621	2942.61	0.93803
2941.18	0.97173	2941.18	0.94245	2941.18	0.94768	2941.18	0.95371	2941.18	0.94628	2941.18	0.93812
2939.75	0.97164	2939.75	0.94239	2939.75	0.94752	2939.75	0.95387	2939.75	0.94638	2939.75	0.93822
2938.33	0.97152	2938.33	0.9424	2938.33	0.9474	2938.33	0.954	2938.33	0.94653	2938.33	0.93839
2936.9	0.97138	2936.9	0.94242	2936.9	0.94745	2936.9	0.95409	2936.9	0.94672	2936.9	0.9386
2935.47	0.97127	2935.47	0.94239	2935.47	0.94761	2935.47	0.95413	2935.47	0.94691	2935.47	0.93874
2934.04	0.97118	2934.04	0.94237	2934.04	0.9478	2934.04	0.95416	2934.04	0.94708	2934.04	0.93881
2932.61	0.97106	2932.61	0.94236	2932.61	0.94795	2932.61	0.95423	2932.61	0.94723	2932.61	0.93892
2931.18	0.97088	2931.18	0.94231	2931.18	0.94805	2931.18	0.95442	2931.18	0.9473	2931.18	0.93916
2929.75	0.9707	2929.75	0.94225	2929.75	0.94818	2929.75	0.95472	2929.75	0.94731	2929.75	0.93944
2928.32	0.97056	2928.32	0.94223	2928.32	0.9484	2928.32	0.95505	2928.32	0.94735	2928.32	0.93966
2926.89	0.97052	2926.89	0.9423	2926.89	0.9487	2926.89	0.95532	2926.89	0.94753	2926.89	0.93982
2925.46	0.97054	2925.46	0.94247	2925.46	0.94902	2925.46	0.95552	2925.46	0.94779	2925.46	0.93992
2924.03	0.97062	2924.03	0.94277	2924.03	0.94926	2924.03	0.95574	2924.03	0.94808	2924.03	0.94
2922.61	0.97072	2922.61	0.94328	2922.61	0.94941	2922.61	0.95602	2922.61	0.94837	2922.61	0.94011
2921.18	0.97084	2921.18	0.94398	2921.18	0.94953	2921.18	0.95635	2921.18	0.94869	2921.18	0.94032
2919.75	0.97102	2919.75	0.94475	2919.75	0.94964	2919.75	0.95666	2919.75	0.949	2919.75	0.94059
2918.32	0.97129	2918.32	0.94543	2918.32	0.94978	2918.32	0.95685	2918.32	0.94929	2918.32	0.94085
2916.89	0.97164	2916.89	0.94599	2916.89	0.94995	2916.89	0.95698	2916.89	0.9496	2916.89	0.94105
2915.46	0.97202	2915.46	0.94654	2915.46	0.95017	2915.46	0.95721	2915.46	0.95	2915.46	0.94124
2914.03	0.97238	2914.03	0.94715	2914.03	0.95052	2914.03	0.9576	2914.03	0.95049	2914.03	0.94148
2912.6	0.97273	2912.6	0.94779	2912.6	0.95096	2912.6	0.95801	2912.6	0.95107	2912.6	0.94179
2911.17	0.97309	2911.17	0.94833	2911.17	0.95142	2911.17	0.95826	2911.17	0.9517	2911.17	0.94223
2909.74	0.97348	2909.74	0.94877	2909.74	0.95179	2909.74	0.95837	2909.74	0.95228	2909.74	0.94277
2908.31	0.97387	2908.31	0.9492	2908.31	0.9521	2908.31	0.95855	2908.31	0.95267	2908.31	0.94331
2906.88	0.97422	2906.88	0.9497	2906.88	0.95243	2906.88	0.95885	2906.88	0.95286	2906.88	0.94371
2905.46	0.97447	2905.46	0.95023	2905.46	0.95277	2905.46	0.95917	2905.46	0.95299	2905.46	0.94395
2904.03	0.97463	2904.03	0.95082	2904.03	0.95314	2904.03	0.95944	2904.03	0.9532	2904.03	0.94418
2902.6	0.97479	2902.6	0.95144	2902.6	0.95355	2902.6	0.95969	2902.6	0.95353	2902.6	0.94449
2901.17	0.97505	2901.17	0.95204	2901.17	0.95398	2901.17	0.95994	2901.17	0.95392	2901.17	0.94482
2899.74	0.97533	2899.74	0.95247	2899.74	0.95434	2899.74	0.96012	2899.74	0.95431	2899.74	0.94504
2898.31	0.97552	2898.31	0.95271	2898.31	0.95456	2898.31	0.96023	2898.31	0.95466	2898.31	0.94512
2896.88	0.9756	2896.88	0.95284	2896.88	0.95475	2896.88	0.96034	2896.88	0.95496	2896.88	0.94516
2895.45	0.97566	2895.45	0.95303	2895.45	0.95499	2895.45	0.96053	2895.45	0.95524	2895.45	0.94528
2894.02	0.97582	2894.02	0.95333	2894.02	0.95529	2894.02	0.96076	2894.02	0.95554	2894.02	0.9455
2892.59	0.97606	2892.59	0.95367	2892.59	0.95558	2892.59	0.96096	2892.59	0.95589	2892.59	0.9457
2891.16	0.97628	2891.16	0.95396	2891.16	0.95586	2891.16	0.96114	2891.16	0.95623	2891.16	0.94582
2889.73	0.97642	2889.73	0.95418	2889.73	0.95608	2889.73	0.96132	2889.73	0.95648	2889.73	0.94591
2888.31	0.97648	2888.31	0.95439	2888.31	0.95618	2888.31	0.96151	2888.31	0.95662	2888.31	0.94598
2886.88	0.97648	2886.88	0.95453	2886.88	0.95617	2886.88	0.96171	2886.88	0.95669	2886.88	0.94608
2885.45	0.97646	2885.45	0.95459	2885.45	0.95613	2885.45	0.96189	2885.45	0.95676	2885.45	0.94622
2884.02	0.97641	2884.02	0.95461	2884.02	0.95612	2884.02	0.96205	2884.02	0.95685	2884.02	0.94643
2882.59	0.97628	2882.59	0.95466	2882.59	0.95617	2882.59	0.96217	2882.59	0.95689	2882.59	0.94658
2881.16	0.97608	2881.16	0.9547	2881.16	0.9563	2881.16	0.96226	2881.16	0.95689	2881.16	0.94659
2879.73	0.97586	2879.73	0.95472	2879.73	0.95651	2879.73	0.96232	2879.73	0.95688	2879.73	0.94653
2878.3	0.97573	2878.3	0.95481	2878.3	0.9568	2878.3	0.96237	2878.3	0.95696	2878.3	0.94657
2876.87	0.97566	2876.87	0.95503	2876.87	0.95704	2876.87	0.96243	2876.87	0.95718	2876.87	0.94676
2875.44	0.97563	2875.44	0.95527	2875.44	0.95715	2875.44	0.96252	2875.44	0.95745	2875.44	0.94696
2874.01	0.97566	2874.01	0.95539	2874.01	0.95712	2874.01	0.96262	2874.01	0.95766	2874.01	0.94709
2872.59	0.97579	2872.59	0.95543	2872.59	0.95711	2872.59	0.96271	2872.59	0.95778	2872.59	0.94721
2871.16	0.97599	2871.16	0.95555	2871.16	0.95725	2871.16	0.96283	2871.16	0.95785	2871.16	0.94742
2869.73	0.9762	2869.73	0.9558	2869.73	0.95753	2869.73	0.96305	2869.73	0.95792	2869.73	0.94773
2868.3	0.97635	2868.3	0.95608	2868.3	0.95782	2868.3	0.96334	2868.3	0.95806	2868.3	0.94806
2866.87	0.97644	2866.87	0.95627	2866.87	0.95798	2866.87	0.96362	2866.87	0.95834	2866.87	0.9483
2865.44	0.97648	2865.44	0.95639	2865.44	0.95806	2865.44	0.96381	2865.44	0.95873	2865.44	0.94843
2864.01	0.97647	2864.01	0.9565	2864.01	0.95812	2864.01	0.96395	2864.01	0.95916	2864.01	0.94849
2862.58	0.97635	2862.58	0.95657	2862.58	0.95821	2862.58	0.9641	2862.58	0.95954	2862.58	0.94856
2861.15	0.97617	2861.15	0.95657	2861.15	0.95834	2861.15	0.96425	2861.15	0.95978	2861.15	0.94866
2859.72	0.97605	2859.72	0.95657	2859.72	0.95856	2859.72	0.96436	2859.72	0.95985	2859.72	0.94876
2858.29	0.97611	2858.29	0.95664	2858.29	0.95886	2858.29	0.96445	2858.29	0.95983	2858.29	0.9489
2856.86	0.97628	2856.86	0.95675	2856.86	0.95922	2856.86	0.96457	2856.86	0.95989	2856.86	0.94913
2855.44	0.97647	2855.44	0.95689	2855.44	0.95957	2855.44	0.96474	2855.44	0.96004	2855.44	0.94942
2854.01	0.97661	2854.01	0.95716	2854.01	0.95989	2854.01	0.96497	2854.01	0.96024	2854.01	0.9497
2852.58	0.97673	2852.58	0.95762	2852.58	0.96016	2852.58	0.96523	2852.58	0.96043	2852.58	0.94991
2851.15	0.97685	2851.15	0.95822	2851.15	0.96038	2851.15	0.96548	2851.15	0.9606	2851.15	0.95002
2849.72	0.97704	2849.72	0.95881	2849.72	0.96056	2849.72	0.96569	2849.72	0.9608	2849.72	0.95004
2848.29	0.97733	2848.29	0.95931	2848.29	0.96077	2848.29	0.96588	2848.29	0.96106	2848.29	0.95003
2846.86	0.97773	2846.86	0.95971	2846.86	0.96106	2846.86	0.96606	2846.86	0.96138	2846.86	0.95006
2845.43	0.97819	2845.43	0.96001	2845.43	0.96142	2845.43	0.96623	2845.43	0.96175	2845.43	0.95013
2844	0.97862	2844	0.96027	2844	0.96174	2844	0.96636	2844	0.96217	2844	0.95021
2842.57	0.97895	2842.57	0.96054	2842.57	0.96196	2842.57	0.96649	2842.57	0.96259	2842.57	0.95032
2841.14	0.97917	2841.14	0.96084	2841.14	0.96206	2841.14	0.96666	2841.14	0.96294	2841.14	0.95053
2839.71	0.97932	2839.71	0.96111	2839.71	0.9621	2839.71	0.96684	2839.71	0.96316	2839.71	0.95083
2838.29	0.97944	2838.29	0.96134	2838.29	0.96214	2838.29	0.96702	2838.29	0.96328	2838.29	0.95112
2836.86	0.97961	2836.86	0.96158	2836.86	0.96223	2836.86	0.9672	2836.86	0.96342	2836.86	0.95136
2835.43	0.97985	2835.43	0.96184	2835.43	0.96236	2835.43	0.96744	2835.43	0.96363	2835.43	0.95155
2834	0.98014	2834	0.96209	2834	0.96254	2834	0.96773	2834	0.96389	2834	0.95171
2832.57	0.98043	2832.57	0.9623	2832.57	0.96274	2832.57	0.96803	2832.57	0.96417	2832.57	0.95187
2831.14	0.98069	2831.14	0.96254	2831.14	0.96298	2831.14	0.96824	2831.14	0.96443	2831.14	0.95203
2829.71	0.98085	2829.71	0.96284	2829.71	0.96326	2829.71	0.96838	2829.71	0.96465	2829.71	0.95221
2828.28	0.98088	2828.28	0.96314	2828.28	0.96357	2828.28	0.96846	2828.28	0.96481	2828.28	0.9524
2826.85	0.98083	2826.85	0.9633	2826.85	0.96388	2826.85	0.96853	2826.85	0.96493	2826.85	0.95258
2825.42	0.98083	2825.42	0.96334	2825.42	0.96412	2825.42	0.96865	2825.42	0.96504	2825.42	0.95273
2823.99	0.98093	2823.99	0.96337	2823.99	0.96421	2823.99	0.96889	2823.99	0.96513	2823.99	0.95283
2822.56	0.98109	2822.56	0.96352	2822.56	0.96416	2822.56	0.96922	2822.56	0.96519	2822.56	0.95291
2821.14	0.98125	2821.14	0.96375	2821.14	0.9641	2821.14	0.9695	2821.14	0.96524	2821.14	0.95297
2819.71	0.98133	2819.71	0.96395	2819.71	0.96414	2819.71	0.96967	2819.71	0.96535	2819.71	0.95303
2818.28	0.98133	2818.28	0.96411	2818.28	0.96431	2818.28	0.96975	2818.28	0.96552	2818.28	0.95311
2816.85	0.98129	2816.85	0.96422	2816.85	0.96454	2816.85	0.9698	2816.85	0.96572	2816.85	0.95326
2815.42	0.98126	2815.42	0.9643	2815.42	0.96475	2815.42	0.96978	2815.42	0.96594	2815.42	0.95346
2813.99	0.98124	2813.99	0.96439	2813.99	0.96494	2813.99	0.96969	2813.99	0.96619	2813.99	0.95365
2812.56	0.98121	2812.56	0.96452	2812.56	0.96514	2812.56	0.96963	2812.56	0.96651	2812.56	0.95379
2811.13	0.98117	2811.13	0.9647	2811.13	0.96532	2811.13	0.96974	2811.13	0.96685	2811.13	0.95389
2809.7	0.98113	2809.7	0.96487	2809.7	0.96544	2809.7	0.97001	2809.7	0.9671	2809.7	0.95399
2808.27	0.98119	2808.27	0.96501	2808.27	0.96553	2808.27	0.97032	2808.27	0.96722	2808.27	0.95409
2806.84	0.98137	2806.84	0.96512	2806.84	0.96565	2806.84	0.97059	2806.84	0.96728	2806.84	0.95419
2805.42	0.9816	2805.42	0.96525	2805.42	0.96583	2805.42	0.97079	2805.42	0.96733	2805.42	0.95434
2803.99	0.98179	2803.99	0.96545	2803.99	0.96604	2803.99	0.97091	2803.99	0.96741	2803.99	0.95455
2802.56	0.98189	2802.56	0.96569	2802.56	0.9662	2802.56	0.9709	2802.56	0.96753	2802.56	0.95475
2801.13	0.98189	2801.13	0.96589	2801.13	0.96632	2801.13	0.97082	2801.13	0.96765	2801.13	0.95485
2799.7	0.9818	2799.7	0.96604	2799.7	0.96643	2799.7	0.97081	2799.7	0.96775	2799.7	0.95486
2798.27	0.98169	2798.27	0.96618	2798.27	0.96656	2798.27	0.97098	2798.27	0.96785	2798.27	0.95492
2796.84	0.98163	2796.84	0.96633	2796.84	0.96674	2796.84	0.97128	2796.84	0.96802	2796.84	0.95511
2795.41	0.98165	2795.41	0.96647	2795.41	0.96703	2795.41	0.97155	2795.41	0.96827	2795.41	0.95535
2793.98	0.98171	2793.98	0.96659	2793.98	0.96736	2793.98	0.97169	2793.98	0.96859	2793.98	0.95559
2792.55	0.98174	2792.55	0.96671	2792.55	0.9676	2792.55	0.97175	2792.55	0.96892	2792.55	0.95579
2791.12	0.98171	2791.12	0.96684	2791.12	0.96768	2791.12	0.97182	2791.12	0.96918	2791.12	0.95593
2789.69	0.98164	2789.69	0.96696	2789.69	0.96769	2789.69	0.97198	2789.69	0.96934	2789.69	0.95601
2788.27	0.98162	2788.27	0.96707	2788.27	0.96776	2788.27	0.9722	2788.27	0.96944	2788.27	0.95607
2786.84	0.98168	2786.84	0.96723	2786.84	0.96789	2786.84	0.97236	2786.84	0.96953	2786.84	0.95619
2785.41	0.98182	2785.41	0.96744	2785.41	0.96805	2785.41	0.97239	2785.41	0.96962	2785.41	0.95638
2783.98	0.98203	2783.98	0.96768	2783.98	0.9682	2783.98	0.97239	2783.98	0.96971	2783.98	0.95657
2782.55	0.98223	2782.55	0.9679	2782.55	0.96833	2782.55	0.97244	2782.55	0.96982	2782.55	0.95671
2781.12	0.98237	2781.12	0.9681	2781.12	0.96845	2781.12	0.97255	2781.12	0.96997	2781.12	0.9568
2779.69	0.98239	2779.69	0.96828	2779.69	0.96855	2779.69	0.9727	2779.69	0.97016	2779.69	0.95684
2778.26	0.98229	2778.26	0.96848	2778.26	0.96864	2778.26	0.97287	2778.26	0.97038	2778.26	0.95686
2776.83	0.98214	2776.83	0.96869	2776.83	0.96876	2776.83	0.97306	2776.83	0.97061	2776.83	0.95688
2775.4	0.98204	2775.4	0.96888	2775.4	0.96892	2775.4	0.97323	2775.4	0.97082	2775.4	0.95687
2773.97	0.98207	2773.97	0.96898	2773.97	0.96912	2773.97	0.97339	2773.97	0.97098	2773.97	0.95683
2772.54	0.98223	2772.54	0.96899	2772.54	0.96938	2772.54	0.97354	2772.54	0.97105	2772.54	0.95681
2771.12	0.98241	2771.12	0.96896	2771.12	0.96965	2771.12	0.97367	2771.12	0.97105	2771.12	0.95692
2769.69	0.98251	2769.69	0.96895	2769.69	0.96984	2769.69	0.97377	2769.69	0.97104	2769.69	0.95715
2768.26	0.98255	2768.26	0.969	2768.26	0.96993	2768.26	0.97385	2768.26	0.97109	2768.26	0.95736
2766.83	0.98264	2766.83	0.96912	2766.83	0.96997	2766.83	0.97392	2766.83	0.97124	2766.83	0.95745
2765.4	0.98281	2765.4	0.96932	2765.4	0.97009	2765.4	0.97404	2765.4	0.97143	2765.4	0.95742
2763.97	0.98304	2763.97	0.96957	2763.97	0.97031	2763.97	0.97424	2763.97	0.97161	2763.97	0.95734
2762.54	0.98325	2762.54	0.96981	2762.54	0.97059	2762.54	0.97444	2762.54	0.97177	2762.54	0.95732
2761.11	0.98338	2761.11	0.96996	2761.11	0.97077	2761.11	0.97456	2761.11	0.97194	2761.11	0.95737
2759.68	0.98337	2759.68	0.97	2759.68	0.9708	2759.68	0.9746	2759.68	0.97207	2759.68	0.9574
2758.25	0.98326	2758.25	0.97004	2758.25	0.97073	2758.25	0.97465	2758.25	0.97212	2758.25	0.95736
2756.82	0.98318	2756.82	0.97013	2756.82	0.9707	2756.82	0.97472	2756.82	0.97213	2756.82	0.95732
2755.39	0.98323	2755.39	0.97029	2755.39	0.97075	2755.39	0.97481	2755.39	0.9722	2755.39	0.95736
2753.97	0.98334	2753.97	0.97048	2753.97	0.97083	2753.97	0.97491	2753.97	0.97237	2753.97	0.95746
2752.54	0.98336	2752.54	0.97069	2752.54	0.97089	2752.54	0.97501	2752.54	0.97257	2752.54	0.95753
2751.11	0.98323	2751.11	0.9709	2751.11	0.97099	2751.11	0.97508	2751.11	0.97272	2751.11	0.95755
2749.68	0.98304	2749.68	0.97107	2749.68	0.97118	2749.68	0.97513	2749.68	0.97279	2749.68	0.95753
2748.25	0.98296	2748.25	0.97117	2748.25	0.97141	2748.25	0.97521	2748.25	0.97281	2748.25	0.95756
2746.82	0.98306	2746.82	0.97122	2746.82	0.97158	2746.82	0.97534	2746.82	0.97285	2746.82	0.95765
2745.39	0.98325	2745.39	0.97128	2745.39	0.97165	2745.39	0.97549	2745.39	0.97297	2745.39	0.95784
2743.96	0.98342	2743.96	0.97136	2743.96	0.97168	2743.96	0.97562	2743.96	0.97319	2743.96	0.95812
2742.53	0.98351	2742.53	0.97152	2742.53	0.97172	2742.53	0.97574	2742.53	0.97342	2742.53	0.95844
2741.1	0.98353	2741.1	0.97179	2741.1	0.97178	2741.1	0.97588	2741.1	0.97357	2741.1	0.95866
2739.67	0.98352	2739.67	0.9721	2739.67	0.97183	2739.67	0.976	2739.67	0.97363	2739.67	0.95871
2738.25	0.98352	2738.25	0.9723	2738.25	0.97192	2738.25	0.97609	2738.25	0.97366	2738.25	0.95862
2736.82	0.98357	2736.82	0.97232	2736.82	0.97212	2736.82	0.9762	2736.82	0.97374	2736.82	0.95848
2735.39	0.98369	2735.39	0.97223	2735.39	0.97237	2735.39	0.97639	2735.39	0.97385	2735.39	0.95838
2733.96	0.98384	2733.96	0.97214	2733.96	0.97254	2733.96	0.97662	2733.96	0.97393	2733.96	0.95834
2732.53	0.98398	2732.53	0.97212	2732.53	0.97263	2732.53	0.97681	2732.53	0.97399	2732.53	0.95829
2731.1	0.98406	2731.1	0.97221	2731.1	0.9727	2731.1	0.97695	2731.1	0.97408	2731.1	0.95822
2729.67	0.98407	2729.67	0.97237	2729.67	0.97277	2729.67	0.97701	2729.67	0.9742	2729.67	0.95816
2728.24	0.98405	2728.24	0.97255	2728.24	0.97283	2728.24	0.97702	2728.24	0.97433	2728.24	0.95816
2726.81	0.98405	2726.81	0.97271	2726.81	0.9729	2726.81	0.97702	2726.81	0.97445	2726.81	0.95821
2725.38	0.98409	2725.38	0.97285	2725.38	0.97303	2725.38	0.97708	2725.38	0.97457	2725.38	0.95828
2723.95	0.98416	2723.95	0.97296	2723.95	0.9732	2723.95	0.97719	2723.95	0.9747	2723.95	0.95839
2722.52	0.98425	2722.52	0.97303	2722.52	0.97336	2722.52	0.97726	2722.52	0.97483	2722.52	0.9585
2721.1	0.98434	2721.1	0.97307	2721.1	0.97347	2721.1	0.97729	2721.1	0.97498	2721.1	0.95859
2719.67	0.98442	2719.67	0.97315	2719.67	0.97355	2719.67	0.97734	2719.67	0.97516	2719.67	0.95864
2718.24	0.98447	2718.24	0.97331	2718.24	0.97362	2718.24	0.97741	2718.24	0.97534	2718.24	0.95871
2716.81	0.98449	2716.81	0.97351	2716.81	0.97376	2716.81	0.97745	2716.81	0.97548	2716.81	0.95884
2715.38	0.9845	2715.38	0.97366	2715.38	0.97401	2715.38	0.97739	2715.38	0.97558	2715.38	0.95893
2713.95	0.98453	2713.95	0.97376	2713.95	0.97424	2713.95	0.97729	2713.95	0.97564	2713.95	0.9589
2712.52	0.98456	2712.52	0.97385	2712.52	0.97434	2712.52	0.97722	2712.52	0.97565	2712.52	0.95881
2711.09	0.98461	2711.09	0.97392	2711.09	0.97431	2711.09	0.97726	2711.09	0.97564	2711.09	0.95878
2709.66	0.98465	2709.66	0.97397	2709.66	0.9743	2709.66	0.97743	2709.66	0.97565	2709.66	0.95884
2708.23	0.98471	2708.23	0.97402	2708.23	0.97439	2708.23	0.97768	2708.23	0.9757	2708.23	0.9589
2706.8	0.98477	2706.8	0.97417	2706.8	0.97451	2706.8	0.97793	2706.8	0.97578	2706.8	0.95893
2705.37	0.98484	2705.37	0.97444	2705.37	0.97458	2705.37	0.9781	2705.37	0.97589	2705.37	0.95891
2703.95	0.98492	2703.95	0.97476	2703.95	0.97465	2703.95	0.97821	2703.95	0.97602	2703.95	0.95884
2702.52	0.98499	2702.52	0.97501	2702.52	0.97482	2702.52	0.97832	2702.52	0.9761	2702.52	0.95873
2701.09	0.985	2701.09	0.97513	2701.09	0.97507	2701.09	0.97843	2701.09	0.97611	2701.09	0.95863
2699.66	0.98496	2699.66	0.97516	2699.66	0.97528	2699.66	0.97849	2699.66	0.9761	2699.66	0.95862
2698.23	0.98491	2698.23	0.9752	2698.23	0.97537	2698.23	0.9785	2698.23	0.97622	2698.23	0.95871
2696.8	0.9849	2696.8	0.9753	2696.8	0.97539	2696.8	0.97848	2696.8	0.97648	2696.8	0.95879
2695.37	0.98495	2695.37	0.97543	2695.37	0.9754	2695.37	0.97847	2695.37	0.97681	2695.37	0.95884
2693.94	0.98505	2693.94	0.97552	2693.94	0.97548	2693.94	0.97859	2693.94	0.97712	2693.94	0.95886
2692.51	0.98513	2692.51	0.97554	2692.51	0.97559	2692.51	0.97889	2692.51	0.97736	2692.51	0.95889
2691.08	0.98517	2691.08	0.97555	2691.08	0.97572	2691.08	0.97925	2691.08	0.97755	2691.08	0.9589
2689.65	0.98519	2689.65	0.97566	2689.65	0.97582	2689.65	0.97946	2689.65	0.97766	2689.65	0.95889
2688.23	0.98523	2688.23	0.97583	2688.23	0.97586	2688.23	0.97949	2688.23	0.97771	2688.23	0.95892
2686.8	0.98528	2686.8	0.97597	2686.8	0.97588	2686.8	0.97943	2686.8	0.97773	2686.8	0.95902
2685.37	0.9853	2685.37	0.97606	2685.37	0.97594	2685.37	0.97942	2685.37	0.97777	2685.37	0.95914
2683.94	0.98525	2683.94	0.97613	2683.94	0.97609	2683.94	0.97949	2683.94	0.97786	2683.94	0.95919
2682.51	0.98518	2682.51	0.97621	2682.51	0.97628	2682.51	0.97963	2682.51	0.97793	2682.51	0.95917
2681.08	0.98512	2681.08	0.97627	2681.08	0.9764	2681.08	0.97977	2681.08	0.97793	2681.08	0.95912
2679.65	0.98514	2679.65	0.97635	2679.65	0.97638	2679.65	0.97986	2679.65	0.9779	2679.65	0.95909
2678.22	0.98527	2678.22	0.97648	2678.22	0.97629	2678.22	0.97989	2678.22	0.97794	2678.22	0.95912
2676.79	0.98546	2676.79	0.9766	2676.79	0.97627	2676.79	0.97989	2676.79	0.97806	2676.79	0.95923
2675.36	0.98564	2675.36	0.97668	2675.36	0.97637	2675.36	0.97989	2675.36	0.97818	2675.36	0.95939
2673.93	0.98575	2673.93	0.97669	2673.93	0.97655	2673.93	0.97994	2673.93	0.97827	2673.93	0.95952
2672.5	0.98583	2672.5	0.97669	2672.5	0.97675	2672.5	0.9801	2672.5	0.97835	2672.5	0.95958
2671.08	0.98593	2671.08	0.97671	2671.08	0.97693	2671.08	0.98032	2671.08	0.97847	2671.08	0.9596
2669.65	0.98608	2669.65	0.97676	2669.65	0.9771	2669.65	0.98046	2669.65	0.97863	2669.65	0.9596
2668.22	0.98628	2668.22	0.97684	2668.22	0.97724	2668.22	0.98046	2668.22	0.97878	2668.22	0.9596
2666.79	0.98645	2666.79	0.97702	2666.79	0.97733	2666.79	0.98042	2666.79	0.97886	2666.79	0.95964
2665.36	0.98658	2665.36	0.9773	2665.36	0.97737	2665.36	0.98046	2665.36	0.97887	2665.36	0.95973
2663.93	0.98665	2663.93	0.97759	2663.93	0.97741	2663.93	0.9806	2663.93	0.97892	2663.93	0.95984
2662.5	0.98668	2662.5	0.97778	2662.5	0.97752	2662.5	0.98075	2662.5	0.97903	2662.5	0.95995
2661.07	0.98674	2661.07	0.97788	2661.07	0.97766	2661.07	0.98086	2661.07	0.97917	2661.07	0.96008
2659.64	0.98684	2659.64	0.97798	2659.64	0.97778	2659.64	0.98095	2659.64	0.97929	2659.64	0.96023
2658.21	0.98697	2658.21	0.97812	2658.21	0.97784	2658.21	0.98105	2658.21	0.97937	2658.21	0.96038
2656.78	0.98708	2656.78	0.97829	2656.78	0.97787	2656.78	0.9812	2656.78	0.97946	2656.78	0.96052
2655.35	0.98715	2655.35	0.97843	2655.35	0.97787	2655.35	0.98137	2655.35	0.97955	2655.35	0.9607
2653.93	0.98716	2653.93	0.97848	2653.93	0.97795	2653.93	0.98152	2653.93	0.97966	2653.93	0.96093
2652.5	0.98715	2652.5	0.97842	2652.5	0.97815	2652.5	0.98159	2652.5	0.97978	2652.5	0.96117
2651.07	0.98718	2651.07	0.97832	2651.07	0.9784	2651.07	0.98159	2651.07	0.97992	2651.07	0.96136
2649.64	0.98728	2649.64	0.97831	2649.64	0.97861	2649.64	0.98157	2649.64	0.98008	2649.64	0.96153
2648.21	0.98745	2648.21	0.97845	2648.21	0.97876	2648.21	0.98159	2648.21	0.98025	2648.21	0.9617
2646.78	0.98765	2646.78	0.9787	2646.78	0.9789	2646.78	0.98167	2646.78	0.98041	2646.78	0.96188
2645.35	0.98787	2645.35	0.97895	2645.35	0.97905	2645.35	0.98175	2645.35	0.98055	2645.35	0.96204
2643.92	0.98804	2643.92	0.97913	2643.92	0.97921	2643.92	0.98182	2643.92	0.98067	2643.92	0.96213
2642.49	0.9881	2642.49	0.97927	2642.49	0.97939	2642.49	0.9819	2642.49	0.98077	2642.49	0.96216
2641.06	0.98807	2641.06	0.97937	2641.06	0.97954	2641.06	0.98203	2641.06	0.98084	2641.06	0.96221
2639.63	0.98804	2639.63	0.97948	2639.63	0.97959	2639.63	0.98221	2639.63	0.9809	2639.63	0.96236
2638.2	0.98806	2638.2	0.97963	2638.2	0.97958	2638.2	0.98243	2638.2	0.98095	2638.2	0.96262
2636.78	0.9881	2636.78	0.97981	2636.78	0.97962	2636.78	0.98265	2636.78	0.98103	2636.78	0.96293
2635.35	0.98815	2635.35	0.97995	2635.35	0.97974	2635.35	0.98278	2635.35	0.98119	2635.35	0.9632
2633.92	0.98822	2633.92	0.98004	2633.92	0.97993	2633.92	0.98281	2633.92	0.98141	2633.92	0.96337
2632.49	0.98834	2632.49	0.98014	2632.49	0.98015	2632.49	0.98281	2632.49	0.98161	2632.49	0.96343
2631.06	0.98849	2631.06	0.98034	2631.06	0.98036	2631.06	0.98286	2631.06	0.9817	2631.06	0.96346
2629.63	0.9886	2629.63	0.9806	2629.63	0.98057	2629.63	0.98296	2629.63	0.98173	2629.63	0.96354
2628.2	0.9886	2628.2	0.98085	2628.2	0.98072	2628.2	0.98306	2628.2	0.98178	2628.2	0.96371
2626.77	0.9885	2626.77	0.98103	2626.77	0.9808	2626.77	0.98313	2626.77	0.98191	2626.77	0.96391
2625.34	0.98836	2625.34	0.98112	2625.34	0.98081	2625.34	0.98317	2625.34	0.98211	2625.34	0.96404
2623.91	0.98827	2623.91	0.98112	2623.91	0.98078	2623.91	0.98321	2623.91	0.98232	2623.91	0.96413
2622.48	0.9883	2622.48	0.98111	2622.48	0.98074	2622.48	0.98331	2622.48	0.98248	2622.48	0.96422
2621.06	0.9884	2621.06	0.9812	2621.06	0.98075	2621.06	0.98351	2621.06	0.98259	2621.06	0.96437
2619.63	0.98852	2619.63	0.98131	2619.63	0.98089	2619.63	0.98377	2619.63	0.9827	2619.63	0.96458
2618.2	0.98865	2618.2	0.98135	2618.2	0.98113	2618.2	0.98401	2618.2	0.98285	2618.2	0.96483
2616.77	0.98878	2616.77	0.98132	2616.77	0.98134	2616.77	0.98417	2616.77	0.98296	2616.77	0.96508
2615.34	0.98892	2615.34	0.98133	2615.34	0.98151	2615.34	0.98422	2615.34	0.98296	2615.34	0.96533
2613.91	0.98905	2613.91	0.98142	2613.91	0.9817	2613.91	0.98418	2613.91	0.98286	2613.91	0.96551
2612.48	0.98914	2612.48	0.98152	2612.48	0.98186	2612.48	0.98416	2612.48	0.9828	2612.48	0.96562
2611.05	0.98915	2611.05	0.9816	2611.05	0.98186	2611.05	0.98425	2611.05	0.98288	2611.05	0.96568
2609.62	0.98914	2609.62	0.98167	2609.62	0.98171	2609.62	0.98435	2609.62	0.98305	2609.62	0.96575
2608.19	0.98914	2608.19	0.98178	2608.19	0.98158	2608.19	0.98439	2608.19	0.98317	2608.19	0.96586
2606.76	0.98918	2606.76	0.98194	2606.76	0.98163	2606.76	0.98436	2606.76	0.9832	2606.76	0.96602
2605.33	0.98921	2605.33	0.9821	2605.33	0.98176	2605.33	0.98434	2605.33	0.9833	2605.33	0.9662
2603.91	0.98925	2603.91	0.98223	2603.91	0.98181	2603.91	0.98441	2603.91	0.98355	2603.91	0.96636
2602.48	0.98937	2602.48	0.98234	2602.48	0.98176	2602.48	0.98456	2602.48	0.98385	2602.48	0.96656
2601.05	0.98953	2601.05	0.98249	2601.05	0.98175	2601.05	0.98471	2601.05	0.98407	2601.05	0.96685
2599.62	0.98966	2599.62	0.98263	2599.62	0.9819	2599.62	0.98484	2599.62	0.98421	2599.62	0.96725
2598.19	0.98976	2598.19	0.98271	2598.19	0.98213	2598.19	0.98495	2598.19	0.98432	2598.19	0.96768
2596.76	0.98989	2596.76	0.98273	2596.76	0.9823	2596.76	0.98506	2596.76	0.98437	2596.76	0.96804
2595.33	0.9901	2595.33	0.98274	2595.33	0.98228	2595.33	0.98514	2595.33	0.98431	2595.33	0.96825
2593.9	0.99023	2593.9	0.98279	2593.9	0.98209	2593.9	0.98515	2593.9	0.98421	2593.9	0.96835
2592.47	0.99014	2592.47	0.98287	2592.47	0.98191	2592.47	0.98513	2592.47	0.98421	2592.47	0.9685
2591.04	0.98991	2591.04	0.98302	2591.04	0.9819	2591.04	0.98516	2591.04	0.98432	2591.04	0.9688
2589.61	0.98975	2589.61	0.9832	2589.61	0.98213	2589.61	0.9852	2589.61	0.9845	2589.61	0.96915
2588.18	0.98981	2588.18	0.98336	2588.18	0.9825	2588.18	0.98516	2588.18	0.98464	2588.18	0.96939
2586.76	0.99002	2586.76	0.98351	2586.76	0.98285	2586.76	0.98506	2586.76	0.9847	2586.76	0.9695
2585.33	0.99025	2585.33	0.98362	2585.33	0.98305	2585.33	0.98499	2585.33	0.98466	2585.33	0.96961
2583.9	0.99041	2583.9	0.98357	2583.9	0.98311	2583.9	0.98503	2583.9	0.98461	2583.9	0.96975
2582.47	0.99049	2582.47	0.98336	2582.47	0.9831	2582.47	0.98512	2582.47	0.98465	2582.47	0.96987
2581.04	0.99045	2581.04	0.98312	2581.04	0.98305	2581.04	0.98521	2581.04	0.9848	2581.04	0.96994
2579.61	0.99033	2579.61	0.98301	2579.61	0.98293	2579.61	0.98531	2579.61	0.98495	2579.61	0.96995
2578.18	0.99019	2578.18	0.98301	2578.18	0.98281	2578.18	0.98546	2578.18	0.98503	2578.18	0.96992
2576.75	0.99007	2576.75	0.98307	2576.75	0.98273	2576.75	0.98559	2576.75	0.98511	2576.75	0.96987
2575.32	0.98993	2575.32	0.98313	2575.32	0.9827	2575.32	0.98567	2575.32	0.98526	2575.32	0.96986
2573.89	0.98982	2573.89	0.9832	2573.89	0.98275	2573.89	0.98575	2573.89	0.98536	2573.89	0.96987
2572.46	0.98988	2572.46	0.98335	2572.46	0.98291	2572.46	0.98587	2572.46	0.98536	2572.46	0.96986
2571.04	0.99012	2571.04	0.98363	2571.04	0.98314	2571.04	0.98596	2571.04	0.98536	2571.04	0.96977
2569.61	0.99035	2569.61	0.98396	2569.61	0.98331	2569.61	0.98589	2569.61	0.98548	2569.61	0.9696
2568.18	0.99039	2568.18	0.98414	2568.18	0.98333	2568.18	0.98572	2568.18	0.98567	2568.18	0.96939
2566.75	0.99021	2566.75	0.98409	2566.75	0.98326	2566.75	0.98565	2566.75	0.98576	2566.75	0.96923
2565.32	0.98994	2565.32	0.98392	2565.32	0.98325	2565.32	0.98574	2565.32	0.98567	2565.32	0.96912
2563.89	0.98977	2563.89	0.98381	2563.89	0.98341	2563.89	0.98585	2563.89	0.98552	2563.89	0.96903
2562.46	0.98976	2562.46	0.98388	2562.46	0.98366	2562.46	0.9859	2562.46	0.98545	2562.46	0.969
2561.03	0.98985	2561.03	0.98416	2561.03	0.98383	2561.03	0.98593	2561.03	0.98548	2561.03	0.96898
2559.6	0.98994	2559.6	0.98458	2559.6	0.9838	2559.6	0.98602	2559.6	0.98545	2559.6	0.96892
2558.17	0.98998	2558.17	0.98492	2558.17	0.98372	2558.17	0.98619	2558.17	0.98524	2558.17	0.96883
2556.74	0.98999	2556.74	0.98495	2556.74	0.98376	2556.74	0.98633	2556.74	0.98495	2556.74	0.96883
2555.31	0.98998	2555.31	0.98463	2555.31	0.98394	2555.31	0.98634	2555.31	0.98478	2555.31	0.96897
2553.89	0.98995	2553.89	0.98419	2553.89	0.98415	2553.89	0.98629	2553.89	0.98484	2553.89	0.96915
2552.46	0.98999	2552.46	0.98393	2552.46	0.98428	2552.46	0.98631	2552.46	0.98511	2552.46	0.96935
2551.03	0.99016	2551.03	0.98396	2551.03	0.98433	2551.03	0.98644	2551.03	0.98548	2551.03	0.96965
2549.6	0.99041	2549.6	0.98416	2549.6	0.98429	2549.6	0.98661	2549.6	0.98582	2549.6	0.97002
2548.17	0.99064	2548.17	0.98433	2548.17	0.98414	2548.17	0.98675	2548.17	0.98606	2548.17	0.97032
2546.74	0.99075	2546.74	0.9844	2546.74	0.98392	2546.74	0.98679	2546.74	0.98629	2546.74	0.97048
2545.31	0.99077	2545.31	0.98448	2545.31	0.98374	2545.31	0.9867	2545.31	0.98657	2545.31	0.9706
2543.88	0.99076	2543.88	0.9846	2543.88	0.9837	2543.88	0.98649	2543.88	0.98678	2543.88	0.97084
2542.45	0.99077	2542.45	0.98471	2542.45	0.98384	2542.45	0.98624	2542.45	0.98678	2542.45	0.97115
2541.02	0.99077	2541.02	0.98474	2541.02	0.98407	2541.02	0.98604	2541.02	0.98663	2541.02	0.97133
2539.59	0.99074	2539.59	0.98473	2539.59	0.98426	2539.59	0.98598	2539.59	0.98653	2539.59	0.97136
2538.16	0.9907	2538.16	0.98472	2538.16	0.98434	2538.16	0.98607	2538.16	0.98651	2538.16	0.97141
2536.74	0.99067	2536.74	0.98476	2536.74	0.98433	2536.74	0.98627	2536.74	0.98638	2536.74	0.97149
2535.31	0.99065	2535.31	0.98485	2535.31	0.98428	2535.31	0.98648	2535.31	0.98615	2535.31	0.97149
2533.88	0.99065	2533.88	0.98503	2533.88	0.98425	2533.88	0.98666	2533.88	0.98607	2533.88	0.97136
2532.45	0.99069	2532.45	0.98522	2532.45	0.98432	2532.45	0.98683	2532.45	0.98629	2532.45	0.97119
2531.02	0.99085	2531.02	0.98534	2531.02	0.9845	2531.02	0.98701	2531.02	0.98659	2531.02	0.97101
2529.59	0.99111	2529.59	0.98536	2529.59	0.98466	2529.59	0.98717	2529.59	0.98664	2529.59	0.97082
2528.16	0.99137	2528.16	0.98537	2528.16	0.98469	2528.16	0.9872	2528.16	0.98638	2528.16	0.97069
2526.73	0.99155	2526.73	0.98548	2526.73	0.98461	2526.73	0.98702	2526.73	0.98613	2526.73	0.97072
2525.3	0.99168	2525.3	0.98568	2525.3	0.98453	2525.3	0.98672	2525.3	0.98614	2525.3	0.97096
2523.87	0.9918	2523.87	0.98581	2523.87	0.98453	2523.87	0.98649	2523.87	0.98639	2523.87	0.97131
2522.44	0.99187	2522.44	0.98577	2522.44	0.9846	2522.44	0.98649	2522.44	0.9867	2522.44	0.97159
2521.01	0.99188	2521.01	0.98557	2521.01	0.98474	2521.01	0.98667	2521.01	0.98693	2521.01	0.97171
2519.59	0.99195	2519.59	0.98531	2519.59	0.98494	2519.59	0.98685	2519.59	0.98702	2519.59	0.97165
2518.16	0.99216	2518.16	0.98509	2518.16	0.98518	2518.16	0.98688	2518.16	0.98695	2518.16	0.97148
2516.73	0.99246	2516.73	0.98494	2516.73	0.98538	2516.73	0.9868	2516.73	0.98685	2516.73	0.97127
2515.3	0.99274	2515.3	0.98487	2515.3	0.98544	2515.3	0.98673	2515.3	0.98688	2515.3	0.97113
2513.87	0.99295	2513.87	0.98491	2513.87	0.98533	2513.87	0.98677	2513.87	0.9871	2513.87	0.9711
2512.44	0.99307	2512.44	0.98505	2512.44	0.98513	2512.44	0.98685	2512.44	0.98735	2512.44	0.97105
2511.01	0.99315	2511.01	0.9853	2511.01	0.985	2511.01	0.98683	2511.01	0.98738	2511.01	0.97081
2509.58	0.99321	2509.58	0.98568	2509.58	0.98501	2509.58	0.98678	2509.58	0.98711	2509.58	0.97036
2508.15	0.99323	2508.15	0.98612	2508.15	0.98513	2508.15	0.98676	2508.15	0.98671	2508.15	0.9699
2506.72	0.99327	2506.72	0.98637	2506.72	0.98524	2506.72	0.98673	2506.72	0.98644	2506.72	0.9696
2505.29	0.99341	2505.29	0.9863	2505.29	0.98521	2505.29	0.98661	2505.29	0.98641	2505.29	0.96938
2503.87	0.99363	2503.87	0.98607	2503.87	0.98512	2503.87	0.9865	2503.87	0.98648	2503.87	0.96905
2502.44	0.99384	2502.44	0.98589	2502.44	0.98512	2502.44	0.9866	2502.44	0.98649	2502.44	0.96855
2501.01	0.99392	2501.01	0.98579	2501.01	0.98521	2501.01	0.98689	2501.01	0.98645	2501.01	0.96803
2499.58	0.99385	2499.58	0.98565	2499.58	0.98527	2499.58	0.98716	2499.58	0.98651	2499.58	0.96767
2498.15	0.99373	2498.15	0.98547	2498.15	0.9852	2498.15	0.98732	2498.15	0.98678	2498.15	0.96744
2496.72	0.99368	2496.72	0.98537	2496.72	0.98505	2496.72	0.98747	2496.72	0.98716	2496.72	0.96716
2495.29	0.99382	2495.29	0.98536	2495.29	0.98495	2495.29	0.98763	2495.29	0.98748	2495.29	0.96671
2493.86	0.9941	2493.86	0.98535	2493.86	0.98496	2493.86	0.9877	2493.86	0.98769	2493.86	0.96614
2492.43	0.99439	2492.43	0.98538	2492.43	0.98502	2492.43	0.98765	2492.43	0.98781	2492.43	0.96556
2491	0.99452	2491	0.98552	2491	0.98503	2491	0.98754	2491	0.98786	2491	0.96512
2489.57	0.99454	2489.57	0.98578	2489.57	0.985	2489.57	0.98739	2489.57	0.98783	2489.57	0.96489
2488.14	0.99458	2488.14	0.98606	2488.14	0.98504	2488.14	0.98714	2488.14	0.98774	2488.14	0.96486
2486.72	0.99467	2486.72	0.98627	2486.72	0.98521	2486.72	0.9869	2486.72	0.9876	2486.72	0.9649
2485.29	0.9947	2485.29	0.98639	2485.29	0.98548	2485.29	0.98684	2485.29	0.98744	2485.29	0.96495
2483.86	0.99465	2483.86	0.98648	2483.86	0.98572	2483.86	0.98699	2483.86	0.98732	2483.86	0.96501
2482.43	0.99455	2482.43	0.98661	2482.43	0.98583	2482.43	0.98718	2482.43	0.98732	2482.43	0.96508
2481	0.99443	2481	0.98681	2481	0.98577	2481	0.98727	2481	0.98747	2481	0.96511
2479.57	0.99427	2479.57	0.98701	2479.57	0.98565	2479.57	0.9873	2479.57	0.98767	2479.57	0.96502
2478.14	0.99415	2478.14	0.98705	2478.14	0.98557	2478.14	0.98733	2478.14	0.98777	2478.14	0.96486
2476.71	0.99411	2476.71	0.98684	2476.71	0.98552	2476.71	0.98735	2476.71	0.98769	2476.71	0.96486
2475.28	0.99409	2475.28	0.98646	2475.28	0.98542	2475.28	0.98731	2475.28	0.9875	2475.28	0.96515
2473.85	0.99396	2473.85	0.98617	2473.85	0.98532	2473.85	0.98725	2473.85	0.98729	2473.85	0.96556
2472.42	0.99375	2472.42	0.98613	2472.42	0.9853	2472.42	0.98727	2472.42	0.98715	2472.42	0.96583
2470.99	0.99358	2470.99	0.9863	2470.99	0.98541	2470.99	0.9874	2470.99	0.98714	2470.99	0.96598
2469.57	0.99347	2469.57	0.98656	2469.57	0.98557	2469.57	0.98757	2469.57	0.98724	2469.57	0.96612
2468.14	0.99337	2468.14	0.98676	2468.14	0.98568	2468.14	0.98766	2468.14	0.98735	2468.14	0.96626
2466.71	0.99327	2466.71	0.98681	2466.71	0.9857	2466.71	0.98757	2466.71	0.98736	2466.71	0.96628
2465.28	0.99321	2465.28	0.98672	2465.28	0.98568	2465.28	0.98731	2465.28	0.98731	2465.28	0.96615
2463.85	0.99317	2463.85	0.98657	2463.85	0.98569	2463.85	0.98703	2463.85	0.98737	2463.85	0.96603
2462.42	0.99304	2462.42	0.98643	2462.42	0.98577	2462.42	0.98689	2462.42	0.98762	2462.42	0.96614
2460.99	0.99277	2460.99	0.98624	2460.99	0.98591	2460.99	0.98696	2460.99	0.98793	2460.99	0.96653
2459.56	0.99242	2459.56	0.98599	2459.56	0.98608	2459.56	0.98724	2459.56	0.98806	2459.56	0.96695
2458.13	0.99212	2458.13	0.98572	2458.13	0.98621	2458.13	0.98768	2458.13	0.98796	2458.13	0.96709
2456.7	0.99199	2456.7	0.98556	2456.7	0.98623	2456.7	0.98811	2456.7	0.98772	2456.7	0.96689
2455.27	0.99198	2455.27	0.98558	2455.27	0.98613	2455.27	0.9883	2455.27	0.98749	2455.27	0.96659
2453.84	0.99187	2453.84	0.98577	2453.84	0.98601	2453.84	0.98822	2453.84	0.98741	2453.84	0.96638
2452.42	0.99158	2452.42	0.98607	2452.42	0.98598	2452.42	0.98806	2452.42	0.98757	2452.42	0.96626
2450.99	0.99126	2450.99	0.98641	2450.99	0.98601	2450.99	0.988	2450.99	0.98786	2450.99	0.96615
2449.56	0.99112	2449.56	0.9867	2449.56	0.98606	2449.56	0.98811	2449.56	0.98801	2449.56	0.96599
2448.13	0.99113	2448.13	0.98684	2448.13	0.98612	2448.13	0.98833	2448.13	0.98791	2448.13	0.96575
2446.7	0.9911	2446.7	0.98684	2446.7	0.98618	2446.7	0.98851	2446.7	0.98772	2446.7	0.96545
2445.27	0.99096	2445.27	0.98679	2445.27	0.98622	2445.27	0.98851	2445.27	0.98772	2445.27	0.96512
2443.84	0.99075	2443.84	0.98677	2443.84	0.98622	2443.84	0.9884	2443.84	0.98794	2443.84	0.96476
2442.41	0.99057	2442.41	0.98679	2442.41	0.98615	2442.41	0.9884	2442.41	0.98813	2442.41	0.96435
2440.98	0.99043	2440.98	0.98685	2440.98	0.98607	2440.98	0.98859	2440.98	0.98811	2440.98	0.96392
2439.55	0.99036	2439.55	0.98693	2439.55	0.98604	2439.55	0.98877	2439.55	0.98803	2439.55	0.96351
2438.12	0.99041	2438.12	0.98699	2438.12	0.98608	2438.12	0.98877	2438.12	0.98808	2438.12	0.96316
2436.7	0.99063	2436.7	0.98696	2436.7	0.9861	2436.7	0.98858	2436.7	0.98819	2436.7	0.96291
2435.27	0.99097	2435.27	0.98686	2435.27	0.98611	2435.27	0.98838	2435.27	0.98814	2435.27	0.96286
2433.84	0.99123	2433.84	0.98671	2433.84	0.98618	2433.84	0.98826	2433.84	0.98795	2433.84	0.96299
2432.41	0.99123	2432.41	0.98659	2432.41	0.98629	2432.41	0.98824	2432.41	0.98787	2432.41	0.96316
2430.98	0.99102	2430.98	0.98651	2430.98	0.98631	2430.98	0.98824	2430.98	0.98801	2430.98	0.96321
2429.55	0.99079	2429.55	0.98651	2429.55	0.98616	2429.55	0.98816	2429.55	0.98827	2429.55	0.96315
2428.12	0.99073	2428.12	0.98658	2428.12	0.98592	2428.12	0.98796	2428.12	0.98846	2428.12	0.96314
2426.69	0.9908	2426.69	0.98671	2426.69	0.98575	2426.69	0.98773	2426.69	0.98848	2426.69	0.96328
2425.26	0.99088	2425.26	0.98687	2425.26	0.9858	2425.26	0.98767	2425.26	0.98835	2425.26	0.96352
2423.83	0.99098	2423.83	0.98706	2423.83	0.98606	2423.83	0.98789	2423.83	0.98819	2423.83	0.96383
2422.4	0.99112	2422.4	0.98723	2422.4	0.98636	2422.4	0.98826	2422.4	0.98811	2422.4	0.9642
2420.97	0.99133	2420.97	0.98738	2420.97	0.98656	2420.97	0.98856	2420.97	0.98813	2420.97	0.96455
2419.55	0.99148	2419.55	0.98752	2419.55	0.98665	2419.55	0.98864	2419.55	0.98813	2419.55	0.96477
2418.12	0.99147	2418.12	0.98765	2418.12	0.98674	2418.12	0.98854	2418.12	0.98811	2418.12	0.96482
2416.69	0.99127	2416.69	0.9877	2416.69	0.98685	2416.69	0.98838	2416.69	0.9881	2416.69	0.96476
2415.26	0.991	2415.26	0.98763	2415.26	0.98691	2415.26	0.98829	2415.26	0.98806	2415.26	0.96466
2413.83	0.99078	2413.83	0.98747	2413.83	0.98693	2413.83	0.98827	2413.83	0.98799	2413.83	0.96449
2412.4	0.9906	2412.4	0.98719	2412.4	0.98694	2412.4	0.98828	2412.4	0.98796	2412.4	0.96426
2410.97	0.99047	2410.97	0.98682	2410.97	0.98693	2410.97	0.98828	2410.97	0.98811	2410.97	0.96402
2409.54	0.99046	2409.54	0.98653	2409.54	0.98684	2409.54	0.98832	2409.54	0.98836	2409.54	0.96379
2408.11	0.99066	2408.11	0.9865	2408.11	0.9867	2408.11	0.98842	2408.11	0.98856	2408.11	0.96358
2406.68	0.99097	2406.68	0.98666	2406.68	0.9866	2406.68	0.98851	2406.68	0.98861	2406.68	0.96343
2405.25	0.9912	2405.25	0.98683	2405.25	0.98664	2405.25	0.98848	2405.25	0.98855	2405.25	0.96343
2403.82	0.99126	2403.82	0.98692	2403.82	0.98677	2403.82	0.98827	2403.82	0.98845	2403.82	0.9635
2402.4	0.99125	2402.4	0.98696	2402.4	0.98679	2402.4	0.98798	2402.4	0.98835	2402.4	0.96352
2400.97	0.99122	2400.97	0.98698	2400.97	0.98657	2400.97	0.98779	2400.97	0.9883	2400.97	0.96346
2399.54	0.99109	2399.54	0.98694	2399.54	0.98614	2399.54	0.98769	2399.54	0.98832	2399.54	0.96315
2398.11	0.991	2398.11	0.98697	2398.11	0.9858	2398.11	0.98772	2398.11	0.98841	2398.11	0.96314
2396.68	0.99097	2396.68	0.98706	2396.68	0.98572	2396.68	0.98783	2396.68	0.98851	2396.68	0.9634
2395.25	0.99098	2395.25	0.98713	2395.25	0.98584	2395.25	0.98797	2395.25	0.98855	2395.25	0.96366
2393.82	0.99098	2393.82	0.98714	2393.82	0.98602	2393.82	0.9881	2393.82	0.98851	2393.82	0.96377
2392.39	0.99099	2392.39	0.98707	2392.39	0.98616	2392.39	0.98818	2392.39	0.98842	2392.39	0.9638
2390.96	0.99102	2390.96	0.98696	2390.96	0.98624	2390.96	0.9882	2390.96	0.98834	2390.96	0.96383
2389.53	0.9911	2389.53	0.98686	2389.53	0.98631	2389.53	0.98824	2389.53	0.98832	2389.53	0.96395
2388.1	0.9912	2388.1	0.98682	2388.1	0.98636	2388.1	0.98839	2388.1	0.98837	2388.1	0.96415
2386.68	0.9913	2386.68	0.98683	2386.68	0.98641	2386.68	0.98862	2386.68	0.98852	2386.68	0.96437
2385.25	0.99134	2385.25	0.98686	2385.25	0.98649	2385.25	0.98883	2385.25	0.98871	2385.25	0.96448
2383.82	0.99125	2383.82	0.98686	2383.82	0.98667	2383.82	0.98886	2383.82	0.98884	2383.82	0.96433
2382.39	0.99101	2382.39	0.9868	2382.39	0.98691	2382.39	0.98868	2382.39	0.98879	2382.39	0.96393
2380.96	0.99075	2380.96	0.98669	2380.96	0.98717	2380.96	0.98837	2380.96	0.98857	2380.96	0.96348
2379.53	0.9906	2379.53	0.98666	2379.53	0.98735	2379.53	0.98801	2379.53	0.98829	2379.53	0.96324
2378.1	0.99061	2378.1	0.98667	2378.1	0.9876	2378.1	0.98771	2378.1	0.98807	2378.1	0.96336
2376.67	0.99065	2376.67	0.98671	2376.67	0.98793	2376.67	0.98755	2376.67	0.98794	2376.67	0.96376
2375.24	0.99053	2375.24	0.9868	2375.24	0.98816	2375.24	0.98763	2375.24	0.98785	2375.24	0.96419
2373.81	0.9901	2373.81	0.9867	2373.81	0.98843	2373.81	0.98798	2373.81	0.98779	2373.81	0.96456
2372.38	0.98939	2372.38	0.9865	2372.38	0.98879	2372.38	0.98857	2372.38	0.9879	2372.38	0.96501
2370.95	0.98867	2370.95	0.98648	2370.95	0.98924	2370.95	0.98919	2370.95	0.98839	2370.95	0.96574
2369.53	0.98829	2369.53	0.98734	2369.53	0.98918	2369.53	0.98966	2369.53	0.9893	2369.53	0.96681
2368.1	0.98844	2368.1	0.98883	2368.1	0.98861	2368.1	0.98989	2368.1	0.99023	2368.1	0.96811
2366.67	0.98906	2366.67	0.98982	2366.67	0.9882	2366.67	0.98992	2366.67	0.99062	2366.67	0.96951
2365.24	0.9899	2365.24	0.9901	2365.24	0.98785	2365.24	0.98984	2365.24	0.99024	2365.24	0.97081
2363.81	0.99065	2363.81	0.98986	2363.81	0.98755	2363.81	0.98985	2363.81	0.98936	2363.81	0.97164
2362.38	0.99109	2362.38	0.98892	2362.38	0.98805	2362.38	0.99021	2362.38	0.98841	2362.38	0.97168
2360.95	0.99116	2360.95	0.98788	2360.95	0.9894	2360.95	0.99087	2360.95	0.98762	2360.95	0.97092
2359.52	0.99098	2359.52	0.98794	2359.52	0.99045	2359.52	0.99135	2359.52	0.98723	2359.52	0.96976
2358.09	0.99072	2358.09	0.98892	2358.09	0.9908	2358.09	0.99133	2358.09	0.98751	2358.09	0.96849
2356.66	0.99045	2356.66	0.98987	2356.66	0.99067	2356.66	0.99091	2356.66	0.98841	2356.66	0.96705
2355.23	0.99018	2355.23	0.99033	2355.23	0.99015	2355.23	0.99044	2355.23	0.98932	2355.23	0.96524
2353.8	0.98995	2353.8	0.99001	2353.8	0.9895	2353.8	0.99008	2353.8	0.98965	2353.8	0.9632
2352.38	0.98991	2352.38	0.98897	2352.38	0.98895	2352.38	0.98987	2352.38	0.98942	2352.38	0.96146
2350.95	0.99007	2350.95	0.98699	2350.95	0.98928	2350.95	0.98974	2350.95	0.98901	2350.95	0.96044
2349.52	0.99035	2349.52	0.98521	2349.52	0.98981	2349.52	0.98961	2349.52	0.98868	2349.52	0.9601
2348.09	0.99063	2348.09	0.98581	2348.09	0.98855	2348.09	0.98938	2348.09	0.98849	2348.09	0.96009
2346.66	0.99083	2346.66	0.98787	2346.66	0.98647	2346.66	0.98901	2346.66	0.98839	2346.66	0.96016
2345.23	0.99101	2345.23	0.98866	2345.23	0.98637	2345.23	0.98859	2345.23	0.98842	2345.23	0.96048
2343.8	0.99124	2343.8	0.9881	2343.8	0.98817	2343.8	0.98836	2343.8	0.98862	2343.8	0.96118
2342.37	0.99152	2342.37	0.98779	2342.37	0.98976	2342.37	0.9885	2342.37	0.98886	2342.37	0.96201
2340.94	0.9918	2340.94	0.98785	2340.94	0.99044	2340.94	0.98895	2340.94	0.98894	2340.94	0.96265
2339.51	0.99201	2339.51	0.98805	2339.51	0.99037	2339.51	0.98949	2339.51	0.98893	2339.51	0.96298
2338.08	0.99212	2338.08	0.9884	2338.08	0.98984	2338.08	0.98984	2338.08	0.989	2338.08	0.96303
2336.65	0.99215	2336.65	0.98888	2336.65	0.98926	2336.65	0.98994	2336.65	0.98921	2336.65	0.96287
2335.23	0.99213	2335.23	0.98919	2335.23	0.98905	2335.23	0.98989	2335.23	0.9894	2335.23	0.96261
2333.8	0.992	2333.8	0.98898	2333.8	0.98945	2333.8	0.98986	2333.8	0.98942	2333.8	0.96232
2332.37	0.99178	2332.37	0.98886	2332.37	0.98973	2332.37	0.98995	2332.37	0.98938	2332.37	0.9621
2330.94	0.99159	2330.94	0.9889	2330.94	0.98979	2330.94	0.99005	2330.94	0.98938	2330.94	0.96204
2329.51	0.99159	2329.51	0.98902	2329.51	0.98967	2329.51	0.98993	2329.51	0.98933	2329.51	0.96213
2328.08	0.99179	2328.08	0.98929	2328.08	0.98914	2328.08	0.98949	2328.08	0.98907	2328.08	0.96226
2326.65	0.99212	2326.65	0.98903	2326.65	0.98876	2326.65	0.98895	2326.65	0.98864	2326.65	0.96236
2325.22	0.99247	2325.22	0.98852	2325.22	0.9884	2325.22	0.9886	2325.22	0.98824	2325.22	0.96243
2323.79	0.9928	2323.79	0.9881	2323.79	0.98802	2323.79	0.98855	2323.79	0.98807	2323.79	0.96257
2322.36	0.99308	2322.36	0.98774	2322.36	0.98791	2322.36	0.98868	2322.36	0.98809	2322.36	0.96286
2320.93	0.99331	2320.93	0.98779	2320.93	0.98771	2320.93	0.98876	2320.93	0.9882	2320.93	0.96333
2319.51	0.99359	2319.51	0.98786	2319.51	0.9876	2319.51	0.98869	2319.51	0.9884	2319.51	0.96387
2318.08	0.99394	2318.08	0.98753	2318.08	0.98779	2318.08	0.98854	2318.08	0.98867	2318.08	0.96434
2316.65	0.9943	2316.65	0.98707	2316.65	0.98797	2316.65	0.98845	2316.65	0.98894	2316.65	0.96466
2315.22	0.99453	2315.22	0.98678	2315.22	0.98804	2315.22	0.98855	2315.22	0.98913	2315.22	0.96481
2313.79	0.99464	2313.79	0.98684	2313.79	0.98803	2313.79	0.98879	2313.79	0.98928	2313.79	0.96473
2312.36	0.99471	2312.36	0.98714	2312.36	0.9881	2312.36	0.98901	2312.36	0.98944	2312.36	0.96443
2310.93	0.99485	2310.93	0.98761	2310.93	0.98812	2310.93	0.98906	2310.93	0.98963	2310.93	0.96393
2309.5	0.9951	2309.5	0.98809	2309.5	0.98811	2309.5	0.98895	2309.5	0.98981	2309.5	0.96335
2308.07	0.99543	2308.07	0.98848	2308.07	0.9881	2308.07	0.98881	2308.07	0.98992	2308.07	0.96281
2306.64	0.99572	2306.64	0.98875	2306.64	0.98816	2306.64	0.98877	2306.64	0.98995	2306.64	0.96247
2305.21	0.99591	2305.21	0.98885	2305.21	0.98834	2305.21	0.98887	2305.21	0.98989	2305.21	0.96241
2303.78	0.99601	2303.78	0.98882	2303.78	0.9885	2303.78	0.98906	2303.78	0.98981	2303.78	0.96251
2302.36	0.99609	2302.36	0.98878	2302.36	0.98842	2302.36	0.98928	2302.36	0.98979	2302.36	0.96257
2300.93	0.99617	2300.93	0.98879	2300.93	0.98816	2300.93	0.98949	2300.93	0.98988	2300.93	0.96247
2299.5	0.99621	2299.5	0.98884	2299.5	0.98794	2299.5	0.9897	2299.5	0.99005	2299.5	0.96228
2298.07	0.9961	2298.07	0.98893	2298.07	0.98787	2298.07	0.98988	2298.07	0.99022	2298.07	0.96215
2296.64	0.99586	2296.64	0.98906	2296.64	0.98791	2296.64	0.99001	2296.64	0.99029	2296.64	0.96214
2295.21	0.99556	2295.21	0.98919	2295.21	0.98796	2295.21	0.99006	2295.21	0.99023	2295.21	0.96225
2293.78	0.99531	2293.78	0.98919	2293.78	0.98803	2293.78	0.99006	2293.78	0.99013	2293.78	0.96235
2292.35	0.99513	2292.35	0.98906	2292.35	0.98812	2292.35	0.99003	2292.35	0.99014	2292.35	0.96237
2290.92	0.99498	2290.92	0.98886	2290.92	0.98821	2290.92	0.98997	2290.92	0.99031	2290.92	0.96234
2289.49	0.99478	2289.49	0.98871	2289.49	0.98828	2289.49	0.98988	2289.49	0.99056	2289.49	0.96235
2288.06	0.99449	2288.06	0.98871	2288.06	0.98831	2288.06	0.98983	2288.06	0.99075	2288.06	0.96249
2286.63	0.99412	2286.63	0.98893	2286.63	0.98834	2286.63	0.98991	2286.63	0.99078	2286.63	0.96271
2285.21	0.99377	2285.21	0.98929	2285.21	0.98844	2285.21	0.99008	2285.21	0.99065	2285.21	0.96293
2283.78	0.99355	2283.78	0.98968	2283.78	0.98863	2283.78	0.99024	2283.78	0.99049	2283.78	0.96306
2282.35	0.99351	2282.35	0.99001	2282.35	0.98887	2282.35	0.99039	2282.35	0.99043	2282.35	0.96309
2280.92	0.99355	2280.92	0.99023	2280.92	0.98908	2280.92	0.99064	2280.92	0.99053	2280.92	0.96317
2279.49	0.99347	2279.49	0.9903	2279.49	0.98922	2279.49	0.99097	2279.49	0.99076	2279.49	0.96339
2278.06	0.9932	2278.06	0.99027	2278.06	0.98939	2278.06	0.99126	2278.06	0.99102	2278.06	0.96377
2276.63	0.99281	2276.63	0.9902	2276.63	0.98966	2276.63	0.99138	2276.63	0.99124	2276.63	0.96421
2275.2	0.9925	2275.2	0.99013	2275.2	0.98996	2275.2	0.99141	2275.2	0.99138	2275.2	0.96475
2273.77	0.99244	2273.77	0.98996	2273.77	0.99011	2273.77	0.99147	2273.77	0.99138	2273.77	0.96548
2272.34	0.99264	2272.34	0.98964	2272.34	0.99008	2272.34	0.99161	2272.34	0.99117	2272.34	0.96645
2270.91	0.99301	2270.91	0.98928	2270.91	0.98999	2270.91	0.99175	2270.91	0.99081	2270.91	0.96749
2269.49	0.99334	2269.49	0.9891	2269.49	0.98994	2269.49	0.99181	2269.49	0.99055	2269.49	0.96832
2268.06	0.99344	2268.06	0.9892	2268.06	0.98991	2268.06	0.99169	2268.06	0.99061	2268.06	0.96869
2266.63	0.99327	2266.63	0.98942	2266.63	0.98989	2266.63	0.99144	2266.63	0.99089	2266.63	0.96859
2265.2	0.99291	2265.2	0.98953	2265.2	0.98992	2265.2	0.99121	2265.2	0.99113	2265.2	0.96818
2263.77	0.99258	2263.77	0.98946	2263.77	0.99003	2263.77	0.99125	2263.77	0.9912	2263.77	0.96776
2262.34	0.99245	2262.34	0.98929	2262.34	0.99017	2262.34	0.99165	2262.34	0.99114	2262.34	0.9675
2260.91	0.99257	2260.91	0.98903	2260.91	0.99021	2260.91	0.99221	2260.91	0.99095	2260.91	0.96743
2259.48	0.99284	2259.48	0.98861	2259.48	0.99006	2259.48	0.9925	2259.48	0.99058	2259.48	0.9674
2258.05	0.99315	2258.05	0.98808	2258.05	0.98967	2258.05	0.99226	2258.05	0.99007	2258.05	0.96733
2256.62	0.99339	2256.62	0.98757	2256.62	0.98916	2256.62	0.99162	2256.62	0.98956	2256.62	0.96719
2255.19	0.99352	2255.19	0.98699	2255.19	0.98871	2255.19	0.99091	2255.19	0.98906	2255.19	0.96688
2253.76	0.99352	2253.76	0.98596	2253.76	0.98832	2253.76	0.99019	2253.76	0.98839	2253.76	0.96615
2252.34	0.99347	2252.34	0.98429	2252.34	0.98776	2252.34	0.98923	2252.34	0.98727	2252.34	0.96478
2250.91	0.99349	2250.91	0.98204	2250.91	0.98691	2250.91	0.98782	2250.91	0.9857	2250.91	0.96278
2249.48	0.99363	2249.48	0.97949	2249.48	0.9859	2249.48	0.98612	2249.48	0.98398	2249.48	0.9605
2248.05	0.9939	2248.05	0.97698	2248.05	0.98492	2248.05	0.98453	2248.05	0.98253	2248.05	0.9586
2246.62	0.99403	2246.62	0.97478	2246.62	0.9838	2246.62	0.98332	2246.62	0.98145	2246.62	0.95701
2245.19	0.99401	2245.19	0.97312	2245.19	0.98258	2245.19	0.98254	2245.19	0.9806	2245.19	0.95573
2243.76	0.99409	2243.76	0.97208	2243.76	0.98167	2243.76	0.98219	2243.76	0.98003	2243.76	0.95487
2242.33	0.9944	2242.33	0.97178	2242.33	0.98142	2242.33	0.98239	2242.33	0.98004	2242.33	0.95462
2240.9	0.99475	2240.9	0.97248	2240.9	0.98196	2240.9	0.98319	2240.9	0.98095	2240.9	0.95518
2239.47	0.99489	2239.47	0.97438	2239.47	0.98322	2239.47	0.98443	2239.47	0.98267	2239.47	0.95649
2238.04	0.99481	2238.04	0.97716	2238.04	0.98502	2238.04	0.98585	2238.04	0.9847	2238.04	0.9581
2236.61	0.99472	2236.61	0.98013	2236.61	0.98697	2236.61	0.98733	2236.61	0.98653	2236.61	0.9595
2235.19	0.99482	2235.19	0.98283	2235.19	0.98871	2235.19	0.98879	2235.19	0.98803	2235.19	0.96059
2233.76	0.99508	2233.76	0.98526	2233.76	0.99005	2233.76	0.99008	2233.76	0.98938	2233.76	0.96166
2232.33	0.99531	2232.33	0.9875	2232.33	0.99093	2232.33	0.99107	2232.33	0.99072	2232.33	0.96295
2230.9	0.99547	2230.9	0.98933	2230.9	0.99134	2230.9	0.99178	2230.9	0.99189	2230.9	0.96437
2229.47	0.99568	2229.47	0.9905	2229.47	0.99144	2229.47	0.99236	2229.47	0.9927	2229.47	0.96571
2228.04	0.99609	2228.04	0.99111	2228.04	0.9915	2228.04	0.99293	2228.04	0.9932	2228.04	0.96685
2226.61	0.99667	2226.61	0.99148	2226.61	0.99167	2226.61	0.99337	2226.61	0.99348	2226.61	0.96778
2225.18	0.99727	2225.18	0.99183	2225.18	0.99188	2225.18	0.99338	2225.18	0.99352	2225.18	0.96849
2223.75	0.99776	2223.75	0.99222	2223.75	0.99209	2223.75	0.99293	2223.75	0.99337	2223.75	0.96891
2222.32	0.99827	2222.32	0.99259	2222.32	0.99241	2222.32	0.9924	2222.32	0.99333	2222.32	0.96903
2220.89	0.99894	2220.89	0.99286	2220.89	0.99285	2220.89	0.99224	2220.89	0.99363	2220.89	0.96901
2219.46	0.99962	2219.46	0.99297	2219.46	0.99321	2219.46	0.99243	2219.46	0.99416	2219.46	0.9691
2218.04	1	2218.04	0.99295	2218.04	0.99341	2218.04	0.99261	2218.04	0.99462	2218.04	0.96939
2216.61	0.99999	2216.61	0.99284	2216.61	0.99357	2216.61	0.9925	2216.61	0.99478	2216.61	0.96981
2215.18	0.99983	2215.18	0.99274	2215.18	0.99369	2215.18	0.99227	2215.18	0.99454	2215.18	0.97022
2213.75	0.9998	2213.75	0.99283	2213.75	0.99361	2213.75	0.99237	2213.75	0.99399	2213.75	0.97055
2212.32	0.99993	2212.32	0.99332	2212.32	0.99332	2212.32	0.99301	2212.32	0.99349	2212.32	0.97068
2210.89	1	2210.89	0.99406	2210.89	0.99303	2210.89	0.99391	2210.89	0.99334	2210.89	0.97056
2209.46	0.99981	2209.46	0.99459	2209.46	0.99281	2209.46	0.99455	2209.46	0.9935	2209.46	0.97043
2208.03	0.99941	2208.03	0.99452	2208.03	0.99266	2208.03	0.99464	2208.03	0.99377	2208.03	0.97063
2206.6	0.99906	2206.6	0.99406	2206.6	0.99265	2206.6	0.99429	2206.6	0.99415	2206.6	0.97132
2205.17	0.99888	2205.17	0.99367	2205.17	0.99291	2205.17	0.99374	2205.17	0.99457	2205.17	0.9723
2203.74	0.99884	2203.74	0.99363	2203.74	0.99342	2203.74	0.99314	2203.74	0.99469	2203.74	0.97328
2202.32	0.999	2202.32	0.99395	2202.32	0.99397	2202.32	0.99258	2202.32	0.99439	2202.32	0.9742
2200.89	0.99936	2200.89	0.99449	2200.89	0.99432	2200.89	0.99235	2200.89	0.99404	2200.89	0.97516
2199.46	0.99965	2199.46	0.99492	2199.46	0.99435	2199.46	0.99266	2199.46	0.994	2199.46	0.97635
2198.03	0.9995	2198.03	0.99502	2198.03	0.99412	2198.03	0.99339	2198.03	0.99411	2198.03	0.97773
2196.6	0.99887	2196.6	0.99497	2196.6	0.99379	2196.6	0.99399	2196.6	0.99413	2196.6	0.97891
2195.17	0.9981	2195.17	0.99505	2195.17	0.99351	2195.17	0.99403	2195.17	0.99416	2195.17	0.97958
2193.74	0.99754	2193.74	0.99514	2193.74	0.9934	2193.74	0.99372	2193.74	0.99449	2193.74	0.97999
2192.31	0.99721	2192.31	0.99512	2192.31	0.99341	2192.31	0.99372	2192.31	0.99515	2192.31	0.98065
2190.88	0.99704	2190.88	0.99521	2190.88	0.99339	2190.88	0.99435	2190.88	0.99579	2190.88	0.98162
2189.45	0.99704	2189.45	0.9956	2189.45	0.99328	2189.45	0.9952	2189.45	0.99593	2189.45	0.98254
2188.02	0.99736	2188.02	0.99612	2188.02	0.99309	2188.02	0.99558	2188.02	0.99555	2188.02	0.98325
2186.59	0.99782	2186.59	0.99631	2186.59	0.99298	2186.59	0.99543	2186.59	0.995	2186.59	0.98395
2185.17	0.99806	2185.17	0.99588	2185.17	0.99319	2185.17	0.99519	2185.17	0.9946	2185.17	0.9847
2183.74	0.9979	2183.74	0.9951	2183.74	0.99384	2183.74	0.99528	2183.74	0.99443	2183.74	0.9852
2182.31	0.99746	2182.31	0.99464	2182.31	0.99453	2182.31	0.99567	2182.31	0.99444	2182.31	0.98512
2180.88	0.99701	2180.88	0.99465	2180.88	0.99471	2180.88	0.99605	2180.88	0.9944	2180.88	0.9846
2179.45	0.99676	2179.45	0.99446	2179.45	0.99441	2179.45	0.99612	2179.45	0.99412	2179.45	0.98419
2178.02	0.9968	2178.02	0.99373	2178.02	0.99427	2178.02	0.99576	2178.02	0.99395	2178.02	0.98399
2176.59	0.99706	2176.59	0.99308	2176.59	0.9948	2176.59	0.9952	2176.59	0.99441	2176.59	0.98347
2175.16	0.99733	2175.16	0.99315	2175.16	0.99586	2175.16	0.99494	2175.16	0.99541	2175.16	0.9824
2173.73	0.99737	2173.73	0.99379	2173.73	0.99678	2173.73	0.99522	2173.73	0.99624	2173.73	0.98142
2172.3	0.99705	2172.3	0.99454	2172.3	0.99697	2172.3	0.99583	2172.3	0.99642	2172.3	0.98126
2170.87	0.99651	2170.87	0.99517	2170.87	0.99649	2170.87	0.99633	2170.87	0.99605	2170.87	0.98171
2169.44	0.99606	2169.44	0.99553	2169.44	0.99581	2169.44	0.99664	2169.44	0.99557	2169.44	0.98202
2168.02	0.99585	2168.02	0.99545	2168.02	0.99527	2168.02	0.99695	2168.02	0.9954	2168.02	0.98198
2166.59	0.99586	2166.59	0.99506	2166.59	0.99493	2166.59	0.99741	2166.59	0.99587	2166.59	0.98213
2165.16	0.99616	2165.16	0.99488	2165.16	0.99483	2165.16	0.99778	2165.16	0.99696	2165.16	0.98285
2163.73	0.99686	2163.73	0.99543	2163.73	0.99509	2163.73	0.99783	2163.73	0.99808	2163.73	0.98391
2162.3	0.99787	2162.3	0.99679	2162.3	0.99563	2162.3	0.99793	2162.3	0.99845	2162.3	0.98492
2160.87	0.99886	2160.87	0.99855	2160.87	0.99608	2160.87	0.9986	2160.87	0.99797	2160.87	0.98574
2159.44	0.9995	2159.44	0.99989	2159.44	0.99618	2159.44	0.99957	2159.44	0.9974	2159.44	0.98618
2158.01	0.99963	2158.01	1	2158.01	0.99582	2158.01	1	2158.01	0.99729	2158.01	0.98593
2156.58	0.99936	2156.58	0.9989	2156.58	0.99511	2156.58	0.99974	2156.58	0.99744	2156.58	0.98506
2155.15	0.99892	2155.15	0.99758	2155.15	0.99448	2155.15	0.9992	2155.15	0.99761	2155.15	0.98407
2153.72	0.99855	2153.72	0.99706	2153.72	0.99429	2153.72	0.99857	2153.72	0.99782	2153.72	0.98322
2152.3	0.99836	2152.3	0.9973	2152.3	0.9946	2152.3	0.99784	2152.3	0.99793	2152.3	0.98232
2150.87	0.99828	2150.87	0.99744	2150.87	0.99518	2150.87	0.99711	2150.87	0.99771	2150.87	0.98125
2149.44	0.9982	2149.44	0.99687	2149.44	0.99574	2149.44	0.99646	2149.44	0.99719	2149.44	0.98027
2148.01	0.99819	2148.01	0.99588	2148.01	0.99598	2148.01	0.99606	2148.01	0.99654	2148.01	0.97971
2146.58	0.99838	2146.58	0.99511	2146.58	0.99573	2146.58	0.996	2146.58	0.99586	2146.58	0.97953
2145.15	0.99864	2145.15	0.99483	2145.15	0.99515	2145.15	0.99605	2145.15	0.9952	2145.15	0.97923
2143.72	0.99869	2143.72	0.99488	2143.72	0.99455	2143.72	0.99587	2143.72	0.99465	2143.72	0.97839
2142.29	0.9984	2142.29	0.99495	2142.29	0.99416	2142.29	0.99547	2142.29	0.99424	2142.29	0.9771
2140.86	0.99781	2140.86	0.9948	2140.86	0.99408	2140.86	0.99508	2140.86	0.99404	2140.86	0.97575
2139.43	0.99699	2139.43	0.99442	2139.43	0.99425	2139.43	0.99467	2139.43	0.99421	2139.43	0.97472
2138	0.99616	2138	0.99408	2138	0.99428	2138	0.99417	2138	0.99472	2138	0.97406
2136.57	0.99572	2136.57	0.99411	2136.57	0.99378	2136.57	0.99371	2136.57	0.99517	2136.57	0.97354
2135.15	0.99581	2135.15	0.99444	2135.15	0.99302	2135.15	0.99352	2135.15	0.99524	2135.15	0.97289
2133.72	0.99602	2133.72	0.99467	2133.72	0.99272	2133.72	0.99359	2133.72	0.99507	2133.72	0.97203
2132.29	0.99597	2132.29	0.99458	2132.29	0.99316	2132.29	0.99374	2132.29	0.99485	2132.29	0.97106
2130.86	0.99575	2130.86	0.99435	2130.86	0.99381	2130.86	0.99377	2130.86	0.99448	2130.86	0.97016
2129.43	0.99572	2129.43	0.99425	2129.43	0.99395	2129.43	0.99367	2129.43	0.99395	2129.43	0.96942
2128	0.99591	2128	0.99431	2128	0.99343	2128	0.99354	2128	0.99355	2128	0.96877
2126.57	0.99606	2126.57	0.9943	2126.57	0.99273	2126.57	0.99342	2126.57	0.99355	2126.57	0.96824
2125.14	0.99599	2125.14	0.99405	2125.14	0.99241	2125.14	0.99323	2125.14	0.99388	2125.14	0.96791
2123.71	0.99571	2123.71	0.99362	2123.71	0.99248	2123.71	0.99303	2123.71	0.99417	2123.71	0.96779
2122.28	0.99532	2122.28	0.99323	2122.28	0.99257	2122.28	0.99298	2122.28	0.9942	2122.28	0.96765
2120.85	0.99492	2120.85	0.99305	2120.85	0.99248	2120.85	0.99316	2120.85	0.99402	2120.85	0.96736
2119.42	0.99456	2119.42	0.9931	2119.42	0.99228	2119.42	0.99338	2119.42	0.9939	2119.42	0.9669
2118	0.99428	2118	0.99326	2118	0.99209	2118	0.99342	2118	0.99386	2118	0.96622
2116.57	0.9942	2116.57	0.99343	2116.57	0.99197	2116.57	0.99322	2116.57	0.99361	2116.57	0.96524
2115.14	0.99443	2115.14	0.99357	2115.14	0.99196	2115.14	0.99301	2115.14	0.99305	2115.14	0.9641
2113.71	0.99481	2113.71	0.99362	2113.71	0.99204	2113.71	0.99301	2113.71	0.99246	2113.71	0.96322
2112.28	0.99502	2112.28	0.99348	2112.28	0.99213	2112.28	0.99314	2112.28	0.99227	2112.28	0.96293
2110.85	0.99493	2110.85	0.9932	2110.85	0.99217	2110.85	0.99311	2110.85	0.99256	2110.85	0.96325
2109.42	0.99472	2109.42	0.99299	2109.42	0.99214	2109.42	0.99276	2109.42	0.99298	2109.42	0.96393
2107.99	0.99462	2107.99	0.99293	2107.99	0.99209	2107.99	0.99236	2107.99	0.99319	2107.99	0.96456
2106.56	0.99465	2106.56	0.99298	2106.56	0.99211	2106.56	0.99232	2106.56	0.99326	2106.56	0.9648
2105.13	0.99468	2105.13	0.99311	2105.13	0.99214	2105.13	0.99266	2105.13	0.99351	2105.13	0.96467
2103.7	0.99466	2103.7	0.99333	2103.7	0.99199	2103.7	0.99305	2103.7	0.99391	2103.7	0.96446
2102.27	0.99468	2102.27	0.9936	2102.27	0.9917	2102.27	0.9932	2102.27	0.99404	2102.27	0.96441
2100.85	0.99481	2100.85	0.99372	2100.85	0.99153	2100.85	0.99316	2100.85	0.99374	2100.85	0.96442
2099.42	0.99497	2099.42	0.99356	2099.42	0.99162	2099.42	0.99312	2099.42	0.99346	2099.42	0.96399
2097.99	0.99507	2097.99	0.99316	2097.99	0.99185	2097.99	0.99312	2097.99	0.99353	2097.99	0.96366
2096.56	0.99517	2096.56	0.99281	2096.56	0.99207	2096.56	0.99302	2096.56	0.99387	2096.56	0.96327
2095.13	0.99533	2095.13	0.99277	2095.13	0.99225	2095.13	0.99287	2095.13	0.99415	2095.13	0.96269
2093.7	0.99556	2093.7	0.99307	2093.7	0.99229	2093.7	0.99296	2093.7	0.99413	2093.7	0.96208
2092.27	0.99569	2092.27	0.99354	2092.27	0.99212	2092.27	0.99341	2092.27	0.9939	2092.27	0.96175
2090.84	0.99558	2090.84	0.99391	2090.84	0.99184	2090.84	0.99378	2090.84	0.99368	2090.84	0.96175
2089.41	0.99528	2089.41	0.99402	2089.41	0.99167	2089.41	0.99365	2089.41	0.9936	2089.41	0.9619
2087.98	0.99501	2087.98	0.99393	2087.98	0.99166	2087.98	0.99319	2087.98	0.99353	2087.98	0.96205
2086.55	0.99492	2086.55	0.99384	2086.55	0.99175	2086.55	0.99292	2086.55	0.99332	2086.55	0.96225
2085.13	0.99494	2085.13	0.99384	2085.13	0.99196	2085.13	0.99301	2085.13	0.99301	2085.13	0.96249
2083.7	0.99496	2083.7	0.99379	2083.7	0.99229	2083.7	0.99327	2083.7	0.99278	2083.7	0.96267
2082.27	0.99503	2082.27	0.99354	2082.27	0.99254	2082.27	0.99355	2082.27	0.99272	2082.27	0.96273
2080.84	0.99522	2080.84	0.99313	2080.84	0.99246	2080.84	0.99373	2080.84	0.99273	2080.84	0.9628
2079.41	0.99543	2079.41	0.99286	2079.41	0.99211	2079.41	0.9937	2079.41	0.99264	2079.41	0.96311
2077.98	0.9955	2077.98	0.99296	2077.98	0.99176	2077.98	0.99345	2077.98	0.99248	2077.98	0.96382
2076.55	0.99539	2076.55	0.99335	2076.55	0.99166	2076.55	0.99324	2076.55	0.9925	2076.55	0.96481
2075.12	0.99522	2075.12	0.99373	2075.12	0.9919	2075.12	0.99318	2075.12	0.99285	2075.12	0.96565
2073.69	0.99508	2073.69	0.99399	2073.69	0.99235	2073.69	0.99323	2073.69	0.99335	2073.69	0.96592
2072.26	0.99498	2072.26	0.99437	2072.26	0.99278	2072.26	0.99339	2072.26	0.99368	2072.26	0.96567
2070.83	0.99492	2070.83	0.99496	2070.83	0.9931	2070.83	0.99376	2070.83	0.99375	2070.83	0.96541
2069.4	0.99499	2069.4	0.99545	2069.4	0.99336	2069.4	0.99415	2069.4	0.9937	2069.4	0.96561
2067.98	0.99529	2067.98	0.99545	2067.98	0.99349	2067.98	0.9942	2067.98	0.99368	2067.98	0.96616
2066.55	0.9957	2066.55	0.99504	2066.55	0.99345	2066.55	0.99392	2066.55	0.99375	2066.55	0.9667
2065.12	0.99585	2065.12	0.99465	2065.12	0.99347	2065.12	0.99378	2065.12	0.99389	2065.12	0.96711
2063.69	0.99557	2063.69	0.9946	2063.69	0.99382	2063.69	0.9941	2063.69	0.99403	2063.69	0.96763
2062.26	0.99514	2062.26	0.99476	2062.26	0.99417	2062.26	0.99466	2062.26	0.99413	2062.26	0.96841
2060.83	0.99501	2060.83	0.99488	2060.83	0.99407	2060.83	0.99507	2060.83	0.99417	2060.83	0.96934
2059.4	0.99517	2059.4	0.99487	2059.4	0.99367	2059.4	0.99519	2059.4	0.99412	2059.4	0.9701
2057.97	0.99531	2057.97	0.9949	2057.97	0.99344	2057.97	0.99518	2057.97	0.99415	2057.97	0.97051
2056.54	0.99528	2056.54	0.9952	2056.54	0.99343	2056.54	0.99516	2056.54	0.99441	2056.54	0.97071
2055.11	0.99523	2055.11	0.9958	2055.11	0.99329	2055.11	0.9951	2055.11	0.99474	2055.11	0.97099
2053.68	0.99533	2053.68	0.99637	2053.68	0.99292	2053.68	0.99498	2053.68	0.99478	2053.68	0.97149
2052.25	0.99552	2052.25	0.9965	2052.25	0.99267	2052.25	0.99491	2052.25	0.99458	2052.25	0.97213
2050.83	0.99566	2050.83	0.99603	2050.83	0.99286	2050.83	0.99503	2050.83	0.99464	2050.83	0.97297
2049.4	0.99577	2049.4	0.9952	2049.4	0.99341	2049.4	0.99532	2049.4	0.99522	2049.4	0.9743
2047.97	0.99599	2047.97	0.99447	2047.97	0.99398	2047.97	0.99566	2047.97	0.9961	2047.97	0.97601
2046.54	0.99629	2046.54	0.99433	2046.54	0.99447	2046.54	0.99604	2046.54	0.99684	2046.54	0.97742
2045.11	0.99651	2045.11	0.99507	2045.11	0.99509	2045.11	0.99656	2045.11	0.99719	2045.11	0.97796
2043.68	0.99655	2043.68	0.99646	2043.68	0.99587	2043.68	0.99712	2043.68	0.99724	2043.68	0.97781
2042.25	0.99649	2042.25	0.99776	2042.25	0.99647	2042.25	0.99746	2042.25	0.99737	2042.25	0.97738
2040.82	0.99637	2040.82	0.99821	2040.82	0.99664	2040.82	0.99756	2040.82	0.9979	2040.82	0.97683
2039.39	0.99618	2039.39	0.99778	2039.39	0.99652	2039.39	0.99778	2039.39	0.99857	2039.39	0.97639
2037.96	0.99597	2037.96	0.99717	2037.96	0.99647	2037.96	0.99841	2037.96	0.99873	2037.96	0.97658
2036.53	0.99584	2036.53	0.99702	2036.53	0.99662	2036.53	0.99928	2036.53	0.99824	2036.53	0.97773
2035.11	0.99588	2035.11	0.99735	2035.11	0.99681	2035.11	0.9999	2035.11	0.99775	2035.11	0.97958
2033.68	0.99611	2033.68	0.99771	2033.68	0.99692	2033.68	1	2033.68	0.99767	2033.68	0.98148
2032.25	0.99657	2032.25	0.99756	2032.25	0.99715	2032.25	0.99968	2032.25	0.99765	2032.25	0.98303
2030.82	0.99728	2030.82	0.99684	2030.82	0.99765	2030.82	0.99906	2030.82	0.99724	2030.82	0.98433
2029.39	0.99821	2029.39	0.9962	2029.39	0.99827	2029.39	0.99831	2029.39	0.99655	2029.39	0.9858
2027.96	0.99914	2027.96	0.99648	2027.96	0.99872	2027.96	0.99779	2027.96	0.99598	2027.96	0.98764
2026.53	0.99977	2026.53	0.99763	2026.53	0.99889	2026.53	0.99791	2026.53	0.99578	2026.53	0.98956
2025.1	1	2025.1	0.99879	2025.1	0.99888	2025.1	0.99857	2025.1	0.99601	2025.1	0.99079
2023.67	0.99995	2023.67	0.99926	2023.67	0.99886	2023.67	0.99909	2023.67	0.99656	2023.67	0.99071
2022.24	0.99973	2022.24	0.99922	2022.24	0.99897	2022.24	0.9988	2022.24	0.99722	2022.24	0.98954
2020.81	0.99952	2020.81	0.99918	2020.81	0.99922	2020.81	0.99774	2020.81	0.99789	2020.81	0.98824
2019.38	0.99948	2019.38	0.99931	2019.38	0.99952	2019.38	0.99674	2019.38	0.99859	2019.38	0.98765
2017.96	0.99951	2017.96	0.99946	2017.96	0.99977	2017.96	0.99666	2017.96	0.99906	2017.96	0.98779
2016.53	0.99932	2016.53	0.99945	2016.53	0.99997	2016.53	0.99758	2016.53	0.99891	2016.53	0.98801
2015.1	0.99879	2015.1	0.99918	2015.1	1	2015.1	0.99877	2015.1	0.99817	2015.1	0.98771
2013.67	0.99812	2013.67	0.99878	2013.67	0.99966	2013.67	0.9994	2013.67	0.99734	2013.67	0.98688
2012.24	0.99765	2012.24	0.99858	2012.24	0.99899	2012.24	0.99924	2012.24	0.9969	2012.24	0.98597
2010.81	0.99754	2010.81	0.99881	2010.81	0.99847	2010.81	0.99846	2010.81	0.99696	2010.81	0.98546
2009.38	0.99766	2009.38	0.9993	2009.38	0.9985	2009.38	0.99736	2009.38	0.99748	2009.38	0.98556
2007.95	0.99776	2007.95	0.99972	2007.95	0.99893	2007.95	0.99627	2007.95	0.9982	2007.95	0.9863
2006.52	0.99779	2006.52	0.99996	2006.52	0.99926	2006.52	0.99548	2006.52	0.99867	2006.52	0.98742
2005.09	0.99782	2005.09	1	2005.09	0.99921	2005.09	0.99515	2005.09	0.99857	2005.09	0.98847
2003.66	0.99792	2003.66	0.99968	2003.66	0.99894	2003.66	0.9953	2003.66	0.99799	2003.66	0.98908
2002.23	0.99807	2002.23	0.99887	2002.23	0.99867	2002.23	0.99588	2002.23	0.99728	2002.23	0.98928
2000.81	0.99825	2000.81	0.99784	2000.81	0.99829	2000.81	0.99662	2000.81	0.99668	2000.81	0.98925
1999.38	0.99845	1999.38	0.99708	1999.38	0.9978	1999.38	0.99713	1999.38	0.99624	1999.38	0.98906
1997.95	0.99859	1997.95	0.99678	1997.95	0.99749	1997.95	0.99722	1997.95	0.99598	1997.95	0.98875
1996.52	0.99863	1996.52	0.99686	1996.52	0.99765	1996.52	0.99711	1996.52	0.99609	1996.52	0.98847
1995.09	0.99861	1995.09	0.99721	1995.09	0.99795	1995.09	0.99709	1995.09	0.99666	1995.09	0.98845
1993.66	0.99866	1993.66	0.99777	1993.66	0.998	1993.66	0.99719	1993.66	0.99742	1993.66	0.98894
1992.23	0.99884	1992.23	0.99831	1992.23	0.99804	1992.23	0.99718	1992.23	0.99797	1992.23	0.98994
1990.8	0.99915	1990.8	0.99862	1990.8	0.99858	1990.8	0.99698	1990.8	0.99823	1990.8	0.99093
1989.37	0.99948	1989.37	0.99875	1989.37	0.99943	1989.37	0.9968	1989.37	0.99833	1989.37	0.99137
1987.94	0.99967	1987.94	0.9989	1987.94	1	1987.94	0.9969	1987.94	0.99828	1987.94	0.99136
1986.51	0.99963	1986.51	0.9991	1986.51	1.00005	1986.51	0.99733	1986.51	0.99795	1986.51	0.99165
1985.08	0.9994	1985.08	0.99909	1985.08	0.99968	1985.08	0.99793	1985.08	0.99745	1985.08	0.99281
1983.66	0.99914	1983.66	0.9987	1983.66	0.99915	1983.66	0.99849	1983.66	0.99706	1983.66	0.99466
1982.23	0.9989	1982.23	0.99824	1982.23	0.99887	1982.23	0.99876	1982.23	0.99684	1982.23	0.99656
1980.8	0.99863	1980.8	0.99825	1980.8	0.99902	1980.8	0.99854	1980.8	0.99673	1980.8	0.99812
1979.37	0.99834	1979.37	0.99887	1979.37	0.99934	1979.37	0.99793	1979.37	0.99685	1979.37	0.99929
1977.94	0.99808	1977.94	0.99965	1977.94	0.99932	1977.94	0.99736	1977.94	0.99738	1977.94	0.99997
1976.51	0.99791	1976.51	1	1976.51	0.99877	1976.51	0.99727	1976.51	0.99812	1976.51	1
1975.08	0.99784	1975.08	0.99975	1975.08	0.99805	1975.08	0.99761	1975.08	0.99843	1975.08	0.99962
1973.65	0.99795	1973.65	0.99899	1973.65	0.9978	1973.65	0.99789	1973.65	0.99809	1973.65	0.9989
1972.22	0.99829	1972.22	0.99806	1972.22	0.99823	1972.22	0.9978	1972.22	0.99769	1972.22	0.99786
1970.79	0.99878	1970.79	0.99742	1970.79	0.99885	1970.79	0.99768	1970.79	0.99795	1970.79	0.99647
1969.36	0.99914	1969.36	0.99739	1969.36	0.99881	1969.36	0.99814	1969.36	0.99883	1969.36	0.99494
1967.94	0.99915	1967.94	0.99776	1967.94	0.99809	1967.94	0.99915	1967.94	0.9997	1967.94	0.99361
1966.51	0.99888	1966.51	0.99802	1966.51	0.99759	1966.51	0.99997	1966.51	1	1966.51	0.99268
1965.08	0.99856	1965.08	0.99805	1965.08	0.99786	1965.08	1	1965.08	0.9997	1965.08	0.99203
1963.65	0.99826	1963.65	0.99821	1963.65	0.99839	1963.65	0.9994	1963.65	0.99889	1963.65	0.99131
1962.22	0.99796	1962.22	0.99874	1962.22	0.99861	1962.22	0.99853	1962.22	0.99793	1962.22	0.99029
1960.79	0.9977	1960.79	0.99943	1960.79	0.99851	1960.79	0.99763	1960.79	0.99725	1960.79	0.9892
1959.36	0.99758	1959.36	0.99989	1959.36	0.9983	1959.36	0.99678	1959.36	0.99707	1959.36	0.9886
1957.93	0.99763	1957.93	0.9998	1957.93	0.99804	1957.93	0.99613	1957.93	0.99721	1957.93	0.98869
1956.5	0.99773	1956.5	0.99914	1956.5	0.99779	1956.5	0.99587	1956.5	0.9975	1956.5	0.989
1955.07	0.99773	1955.07	0.99815	1955.07	0.99769	1955.07	0.99599	1955.07	0.9979	1955.07	0.98881
1953.64	0.9976	1953.64	0.99719	1953.64	0.99779	1953.64	0.99626	1953.64	0.99835	1953.64	0.98795
1952.21	0.99749	1952.21	0.99646	1952.21	0.9979	1952.21	0.99638	1952.21	0.9985	1952.21	0.98676
1950.79	0.9976	1950.79	0.99601	1950.79	0.99793	1950.79	0.99625	1950.79	0.9981	1950.79	0.98573
1949.36	0.99798	1949.36	0.99585	1949.36	0.99787	1949.36	0.99599	1949.36	0.99728	1949.36	0.98504
1947.93	0.99848	1947.93	0.99598	1947.93	0.99776	1947.93	0.99576	1947.93	0.99638	1947.93	0.98462
1946.5	0.99885	1946.5	0.99622	1946.5	0.99747	1946.5	0.99554	1946.5	0.99566	1946.5	0.98425
1945.07	0.99895	1945.07	0.99635	1945.07	0.99683	1945.07	0.99526	1945.07	0.99525	1945.07	0.98374
1943.64	0.99882	1943.64	0.99639	1943.64	0.99617	1943.64	0.99496	1943.64	0.99514	1943.64	0.98308
1942.21	0.99859	1942.21	0.99654	1942.21	0.99632	1942.21	0.99474	1942.21	0.99515	1942.21	0.98241
1940.78	0.99841	1940.78	0.99688	1940.78	0.99738	1940.78	0.9947	1940.78	0.99511	1940.78	0.98186
1939.35	0.99836	1939.35	0.99723	1939.35	0.99832	1939.35	0.99487	1939.35	0.9951	1939.35	0.98159
1937.92	0.99841	1937.92	0.99738	1937.92	0.99838	1937.92	0.99515	1937.92	0.99523	1937.92	0.98158
1936.49	0.99843	1936.49	0.99728	1936.49	0.99779	1936.49	0.99527	1936.49	0.99543	1936.49	0.98167
1935.06	0.99838	1935.06	0.99704	1935.06	0.99701	1935.06	0.99504	1935.06	0.99556	1935.06	0.98168
1933.64	0.9983	1933.64	0.99676	1933.64	0.99626	1933.64	0.9946	1933.64	0.99574	1933.64	0.9816
1932.21	0.99822	1932.21	0.99651	1932.21	0.99566	1932.21	0.99434	1932.21	0.99613	1932.21	0.98159
1930.78	0.99814	1930.78	0.99633	1930.78	0.99538	1930.78	0.99442	1930.78	0.99663	1930.78	0.98171
1929.35	0.99807	1929.35	0.99625	1929.35	0.99557	1929.35	0.99472	1929.35	0.9969	1929.35	0.98183
1927.92	0.99802	1927.92	0.99622	1927.92	0.99614	1927.92	0.99506	1927.92	0.99676	1927.92	0.9818
1926.49	0.99793	1926.49	0.99617	1926.49	0.99661	1926.49	0.99533	1926.49	0.99636	1926.49	0.98162
1925.06	0.99772	1925.06	0.99605	1925.06	0.99641	1925.06	0.99546	1925.06	0.99591	1925.06	0.98135
1923.63	0.99743	1923.63	0.99587	1923.63	0.99581	1923.63	0.99541	1923.63	0.99552	1923.63	0.98105
1922.2	0.99716	1922.2	0.99573	1922.2	0.99563	1922.2	0.9953	1922.2	0.99518	1922.2	0.9808
1920.77	0.99697	1920.77	0.99572	1920.77	0.99575	1920.77	0.99527	1920.77	0.99491	1920.77	0.98072
1919.34	0.99686	1919.34	0.99586	1919.34	0.99555	1919.34	0.99532	1919.34	0.99475	1919.34	0.98084
1917.91	0.99677	1917.91	0.99603	1917.91	0.99542	1917.91	0.99537	1917.91	0.99477	1917.91	0.98091
1916.49	0.99669	1916.49	0.99612	1916.49	0.99603	1916.49	0.9954	1916.49	0.995	1916.49	0.98067
1915.06	0.99667	1915.06	0.99609	1915.06	0.99691	1915.06	0.99533	1915.06	0.99537	1915.06	0.98015
1913.63	0.99675	1913.63	0.99597	1913.63	0.99732	1913.63	0.9951	1913.63	0.99576	1913.63	0.9797
1912.2	0.99693	1912.2	0.99585	1912.2	0.99726	1912.2	0.99481	1912.2	0.99613	1912.2	0.97957
1910.77	0.99714	1910.77	0.99583	1910.77	0.99708	1910.77	0.99463	1910.77	0.99646	1910.77	0.97964
1909.34	0.99728	1909.34	0.99606	1909.34	0.99697	1909.34	0.99465	1909.34	0.99668	1909.34	0.97959
1907.91	0.99732	1907.91	0.99651	1907.91	0.99689	1907.91	0.99476	1907.91	0.99679	1907.91	0.97928
1906.48	0.9973	1906.48	0.99703	1906.48	0.99665	1906.48	0.99486	1906.48	0.99685	1906.48	0.97886
1905.05	0.99733	1905.05	0.9974	1905.05	0.99629	1905.05	0.99499	1905.05	0.99685	1905.05	0.9785
1903.62	0.99746	1903.62	0.99754	1903.62	0.9961	1903.62	0.99523	1903.62	0.99668	1903.62	0.9782
1902.19	0.99768	1902.19	0.9975	1902.19	0.99623	1902.19	0.99551	1902.19	0.9963	1902.19	0.97785
1900.77	0.99786	1900.77	0.99743	1900.77	0.99652	1900.77	0.99574	1900.77	0.99596	1900.77	0.97738
1899.34	0.99788	1899.34	0.99744	1899.34	0.9967	1899.34	0.99581	1899.34	0.99594	1899.34	0.97682
1897.91	0.99779	1897.91	0.99751	1897.91	0.99663	1897.91	0.99573	1897.91	0.99629	1897.91	0.97625
1896.48	0.99774	1896.48	0.99753	1896.48	0.99645	1896.48	0.99558	1896.48	0.99674	1896.48	0.97579
1895.05	0.99789	1895.05	0.99745	1895.05	0.99656	1895.05	0.9955	1895.05	0.99696	1895.05	0.97555
1893.62	0.99824	1893.62	0.99726	1893.62	0.99696	1893.62	0.99563	1893.62	0.99685	1893.62	0.97561
1892.19	0.99869	1892.19	0.99701	1892.19	0.99703	1892.19	0.99591	1892.19	0.99659	1892.19	0.97597
1890.76	0.99907	1890.76	0.99676	1890.76	0.99649	1890.76	0.99614	1890.76	0.9964	1890.76	0.97651
1889.33	0.99925	1889.33	0.99654	1889.33	0.99606	1889.33	0.99615	1889.33	0.99638	1889.33	0.97695
1887.9	0.9992	1887.9	0.99642	1887.9	0.99623	1887.9	0.99601	1887.9	0.99649	1887.9	0.97711
1886.47	0.99904	1886.47	0.99644	1886.47	0.99654	1886.47	0.99588	1886.47	0.99661	1886.47	0.97716
1885.04	0.99892	1885.04	0.99659	1885.04	0.99654	1885.04	0.99584	1885.04	0.99669	1885.04	0.9774
1883.62	0.9989	1883.62	0.99681	1883.62	0.99639	1883.62	0.99586	1883.62	0.99675	1883.62	0.97787
1882.19	0.99897	1882.19	0.997	1882.19	0.99634	1882.19	0.99592	1882.19	0.9968	1882.19	0.97834
1880.76	0.99914	1880.76	0.99713	1880.76	0.99633	1880.76	0.99601	1880.76	0.99679	1880.76	0.97858
1879.33	0.99937	1879.33	0.99721	1879.33	0.99628	1879.33	0.99614	1879.33	0.99664	1879.33	0.97858
1877.9	0.99959	1877.9	0.99729	1877.9	0.99627	1877.9	0.9962	1877.9	0.99639	1877.9	0.97843
1876.47	0.99973	1876.47	0.9974	1876.47	0.99645	1876.47	0.9961	1876.47	0.99619	1876.47	0.9782
1875.04	0.99975	1875.04	0.9975	1875.04	0.99693	1875.04	0.99582	1875.04	0.9962	1875.04	0.97789
1873.61	0.99973	1873.61	0.99756	1873.61	0.99757	1873.61	0.99554	1873.61	0.99644	1873.61	0.97753
1872.18	0.99975	1872.18	0.99757	1872.18	0.99782	1872.18	0.99552	1872.18	0.9968	1872.18	0.97728
1870.75	0.99984	1870.75	0.99755	1870.75	0.99723	1870.75	0.99577	1870.75	0.99711	1870.75	0.97725
1869.32	0.99994	1869.32	0.99748	1869.32	0.99633	1869.32	0.99604	1869.32	0.99729	1869.32	0.97739
1867.89	1	1867.89	0.99732	1867.89	0.99614	1867.89	0.99605	1867.89	0.9973	1867.89	0.97751
1866.47	1.00003	1866.47	0.99715	1866.47	0.9967	1866.47	0.99574	1866.47	0.99717	1866.47	0.97749
1865.04	1.00007	1865.04	0.99708	1865.04	0.99727	1865.04	0.99536	1865.04	0.99696	1865.04	0.97739
1863.61	1.00011	1863.61	0.99713	1863.61	0.9974	1863.61	0.99518	1863.61	0.99677	1863.61	0.97737
1862.18	1.0001	1862.18	0.99725	1862.18	0.99728	1862.18	0.9953	1862.18	0.99669	1862.18	0.97757
1860.75	1.00004	1860.75	0.99731	1860.75	0.99715	1860.75	0.99567	1860.75	0.99674	1860.75	0.97799
1859.32	0.99996	1859.32	0.99728	1859.32	0.99706	1859.32	0.99604	1859.32	0.99688	1859.32	0.97851
1857.89	0.99994	1857.89	0.99723	1857.89	0.99698	1857.89	0.99623	1857.89	0.99705	1857.89	0.97888
1856.46	0.99998	1856.46	0.99728	1856.46	0.99689	1856.46	0.99621	1856.46	0.99718	1856.46	0.97895
1855.03	1.00004	1855.03	0.99748	1855.03	0.99686	1855.03	0.99613	1855.03	0.99722	1855.03	0.97882
1853.6	1.00007	1853.6	0.99774	1853.6	0.99694	1853.6	0.99608	1853.6	0.99718	1853.6	0.97865
1852.17	1.00004	1852.17	0.99792	1852.17	0.99715	1852.17	0.99611	1852.17	0.99715	1852.17	0.97853
1850.75	0.99998	1850.75	0.9979	1850.75	0.99742	1850.75	0.99624	1850.75	0.99718	1850.75	0.97837
1849.32	0.99991	1849.32	0.99775	1849.32	0.99776	1849.32	0.99644	1849.32	0.99732	1849.32	0.97813
1847.89	0.99987	1847.89	0.99761	1847.89	0.99797	1847.89	0.99665	1847.89	0.99755	1847.89	0.9779
1846.46	0.99987	1846.46	0.99757	1846.46	0.99759	1846.46	0.99683	1846.46	0.99782	1846.46	0.97783
1845.03	0.99991	1845.03	0.99763	1845.03	0.99684	1845.03	0.99698	1845.03	0.99805	1845.03	0.9779
1843.6	0.99994	1843.6	0.99767	1843.6	0.99684	1843.6	0.99707	1843.6	0.99813	1843.6	0.97794
1842.17	0.99994	1842.17	0.99765	1842.17	0.99784	1842.17	0.99703	1842.17	0.99805	1842.17	0.97781
1840.74	0.99987	1840.74	0.99761	1840.74	0.99861	1840.74	0.99686	1840.74	0.99787	1840.74	0.97758
1839.31	0.99972	1839.31	0.99763	1839.31	0.99836	1839.31	0.99665	1839.31	0.99767	1839.31	0.97735
1837.88	0.99946	1837.88	0.99775	1837.88	0.99766	1837.88	0.99652	1837.88	0.99749	1837.88	0.97721
1836.45	0.99916	1836.45	0.99788	1836.45	0.99745	1836.45	0.9965	1836.45	0.99738	1836.45	0.97719
1835.02	0.99892	1835.02	0.99791	1835.02	0.99788	1835.02	0.99659	1835.02	0.9974	1835.02	0.97726
1833.6	0.99881	1833.6	0.99783	1833.6	0.99825	1833.6	0.99676	1833.6	0.99755	1833.6	0.97734
1832.17	0.99879	1832.17	0.99771	1832.17	0.99782	1832.17	0.99696	1832.17	0.99776	1832.17	0.97731
1830.74	0.99878	1830.74	0.99765	1830.74	0.99705	1830.74	0.99711	1830.74	0.99796	1830.74	0.97714
1829.31	0.99869	1829.31	0.9977	1829.31	0.99715	1829.31	0.99714	1829.31	0.99809	1829.31	0.97691
1827.88	0.99851	1827.88	0.99783	1827.88	0.99807	1827.88	0.99706	1827.88	0.99811	1827.88	0.97672
1826.45	0.99833	1826.45	0.99796	1826.45	0.99859	1826.45	0.9969	1826.45	0.99808	1826.45	0.97655
1825.02	0.99817	1825.02	0.99801	1825.02	0.99847	1825.02	0.99673	1825.02	0.99802	1825.02	0.97631
1823.59	0.99803	1823.59	0.99794	1823.59	0.99843	1823.59	0.9966	1823.59	0.99798	1823.59	0.976
1822.16	0.99789	1822.16	0.99783	1822.16	0.99852	1822.16	0.99657	1822.16	0.998	1822.16	0.9757
1820.73	0.99777	1820.73	0.99776	1820.73	0.99831	1820.73	0.99664	1820.73	0.99805	1820.73	0.97547
1819.3	0.99766	1819.3	0.99777	1819.3	0.99782	1819.3	0.9968	1819.3	0.99809	1819.3	0.9753
1817.87	0.99755	1817.87	0.99784	1817.87	0.99743	1817.87	0.99702	1817.87	0.99812	1817.87	0.97518
1816.45	0.99739	1816.45	0.99786	1816.45	0.99741	1816.45	0.99722	1816.45	0.99815	1816.45	0.97513
1815.02	0.99714	1815.02	0.99775	1815.02	0.99762	1815.02	0.99733	1815.02	0.9982	1815.02	0.97514
1813.59	0.99686	1813.59	0.99755	1813.59	0.9976	1813.59	0.99733	1813.59	0.99824	1813.59	0.97517
1812.16	0.9966	1812.16	0.99734	1812.16	0.99727	1812.16	0.99727	1812.16	0.99822	1812.16	0.97521
1810.73	0.99638	1810.73	0.99721	1810.73	0.99709	1810.73	0.99716	1810.73	0.9981	1810.73	0.97528
1809.3	0.99618	1809.3	0.99718	1809.3	0.99732	1809.3	0.99702	1809.3	0.99794	1809.3	0.97543
1807.87	0.99598	1807.87	0.9972	1807.87	0.99772	1807.87	0.99689	1807.87	0.99784	1807.87	0.97568
1806.44	0.99579	1806.44	0.99726	1806.44	0.99799	1806.44	0.99686	1806.44	0.99785	1806.44	0.97597
1805.01	0.99564	1805.01	0.99735	1805.01	0.99806	1805.01	0.99696	1805.01	0.99793	1805.01	0.97623
1803.58	0.99554	1803.58	0.99748	1803.58	0.99786	1803.58	0.99709	1803.58	0.99801	1803.58	0.97639
1802.15	0.99549	1802.15	0.99764	1802.15	0.99751	1802.15	0.99715	1802.15	0.99801	1802.15	0.97641
1800.72	0.99545	1800.72	0.99777	1800.72	0.99739	1800.72	0.99714	1800.72	0.99798	1800.72	0.97631
1799.3	0.99537	1799.3	0.99786	1799.3	0.99781	1799.3	0.99713	1799.3	0.99799	1799.3	0.97615
1797.87	0.99521	1797.87	0.99789	1797.87	0.99848	1797.87	0.99722	1797.87	0.99808	1797.87	0.97604
1796.44	0.99501	1796.44	0.99788	1796.44	0.99878	1796.44	0.99738	1796.44	0.99822	1796.44	0.97604
1795.01	0.99481	1795.01	0.99791	1795.01	0.99815	1795.01	0.99752	1795.01	0.99833	1795.01	0.97618
1793.58	0.99463	1793.58	0.99796	1793.58	0.99686	1793.58	0.99756	1793.58	0.99837	1793.58	0.97638
1792.15	0.99444	1792.15	0.99794	1792.15	0.99625	1792.15	0.99748	1792.15	0.99833	1792.15	0.97655
1790.72	0.99425	1790.72	0.99777	1790.72	0.9971	1790.72	0.99731	1790.72	0.99824	1790.72	0.97667
1789.29	0.99409	1789.29	0.9975	1789.29	0.99841	1789.29	0.99714	1789.29	0.99814	1789.29	0.97682
1787.86	0.994	1787.86	0.9973	1787.86	0.99876	1787.86	0.997	1787.86	0.99805	1787.86	0.97702
1786.43	0.99395	1786.43	0.99724	1786.43	0.99816	1786.43	0.99688	1786.43	0.998	1786.43	0.97716
1785	0.99389	1785	0.99728	1785	0.99758	1785	0.99683	1785	0.998	1785	0.97708
1783.58	0.99378	1783.58	0.99735	1783.58	0.99738	1783.58	0.9969	1783.58	0.99806	1783.58	0.97672
1782.15	0.9936	1782.15	0.99738	1782.15	0.99715	1782.15	0.99708	1782.15	0.99816	1782.15	0.97622
1780.72	0.99335	1780.72	0.99733	1780.72	0.99695	1780.72	0.99724	1780.72	0.99822	1780.72	0.97576
1779.29	0.99305	1779.29	0.99719	1779.29	0.9973	1779.29	0.99729	1779.29	0.99818	1779.29	0.97538
1777.86	0.99276	1777.86	0.99705	1777.86	0.99813	1777.86	0.99725	1777.86	0.99811	1777.86	0.97506
1776.43	0.99248	1776.43	0.997	1776.43	0.99869	1776.43	0.99723	1776.43	0.99814	1776.43	0.97476
1775	0.99223	1775	0.99702	1775	0.99825	1775	0.99726	1775	0.99829	1775	0.97446
1773.57	0.99191	1773.57	0.99702	1773.57	0.99703	1773.57	0.99726	1773.57	0.99844	1773.57	0.97414
1772.14	0.99147	1772.14	0.99697	1772.14	0.99638	1772.14	0.99713	1772.14	0.99843	1772.14	0.97385
1770.71	0.99093	1770.71	0.99689	1770.71	0.99684	1770.71	0.99689	1770.71	0.99823	1770.71	0.97366
1769.28	0.9904	1769.28	0.99681	1769.28	0.99743	1769.28	0.99667	1769.28	0.99794	1769.28	0.97355
1767.85	0.98997	1767.85	0.99666	1767.85	0.99763	1767.85	0.99655	1767.85	0.99767	1767.85	0.97348
1766.43	0.98962	1766.43	0.99639	1766.43	0.9978	1766.43	0.99651	1766.43	0.99746	1766.43	0.97343
1765	0.9893	1765	0.99606	1765	0.99763	1765	0.99648	1765	0.99728	1765	0.97344
1763.57	0.98896	1763.57	0.99574	1763.57	0.99664	1763.57	0.99635	1763.57	0.99707	1763.57	0.97355
1762.14	0.98854	1762.14	0.99547	1762.14	0.99574	1762.14	0.99609	1762.14	0.99679	1762.14	0.9737
1760.71	0.98802	1760.71	0.99519	1760.71	0.99588	1760.71	0.99576	1760.71	0.99646	1760.71	0.97382
1759.28	0.98741	1759.28	0.9948	1759.28	0.99626	1759.28	0.99545	1759.28	0.99611	1759.28	0.97382
1757.85	0.98675	1757.85	0.99423	1757.85	0.99595	1757.85	0.99516	1757.85	0.99574	1757.85	0.97363
1756.42	0.98611	1756.42	0.99356	1756.42	0.99566	1756.42	0.99484	1756.42	0.9953	1756.42	0.97329
1754.99	0.98556	1754.99	0.99289	1754.99	0.99583	1754.99	0.99447	1754.99	0.99481	1754.99	0.97284
1753.56	0.98507	1753.56	0.99224	1753.56	0.9954	1753.56	0.99403	1753.56	0.99426	1753.56	0.97227
1752.13	0.98447	1752.13	0.99141	1752.13	0.9938	1752.13	0.99343	1752.13	0.99355	1752.13	0.97136
1750.7	0.98359	1750.7	0.99013	1750.7	0.99202	1750.7	0.99254	1750.7	0.99249	1750.7	0.96993
1749.28	0.98255	1749.28	0.98833	1749.28	0.99104	1749.28	0.99134	1749.28	0.99099	1749.28	0.96806
1747.85	0.98162	1747.85	0.98614	1747.85	0.99061	1747.85	0.98989	1747.85	0.98912	1747.85	0.96606
1746.42	0.98099	1746.42	0.98368	1746.42	0.98998	1746.42	0.9883	1746.42	0.98706	1746.42	0.96423
1744.99	0.98058	1744.99	0.98092	1744.99	0.98875	1744.99	0.98659	1744.99	0.98492	1744.99	0.96264
1743.56	0.98028	1743.56	0.97782	1743.56	0.98691	1743.56	0.98473	1743.56	0.98274	1743.56	0.96119
1742.13	0.98001	1742.13	0.9744	1742.13	0.98457	1742.13	0.98273	1742.13	0.98048	1742.13	0.9597
1740.7	0.97972	1740.7	0.97083	1740.7	0.98233	1740.7	0.9807	1740.7	0.97813	1740.7	0.95806
1739.27	0.97942	1739.27	0.96746	1739.27	0.98119	1739.27	0.97885	1739.27	0.9759	1739.27	0.95644
1737.84	0.97916	1737.84	0.9647	1737.84	0.98068	1737.84	0.9774	1737.84	0.97409	1737.84	0.95517
1736.41	0.97898	1736.41	0.96265	1736.41	0.97871	1736.41	0.97637	1736.41	0.97275	1736.41	0.95442
1734.98	0.9788	1734.98	0.96106	1734.98	0.97526	1734.98	0.97557	1734.98	0.9717	1734.98	0.95386
1733.56	0.97848	1733.56	0.95973	1733.56	0.97341	1733.56	0.97491	1733.56	0.97078	1733.56	0.95308
1732.13	0.97807	1732.13	0.9589	1732.13	0.97423	1732.13	0.97453	1732.13	0.97018	1732.13	0.95221
1730.7	0.97776	1730.7	0.95892	1730.7	0.97558	1730.7	0.97452	1730.7	0.97012	1730.7	0.95178
1729.27	0.97762	1729.27	0.95984	1729.27	0.9763	1729.27	0.97488	1729.27	0.97061	1729.27	0.95209
1727.84	0.97762	1727.84	0.9615	1727.84	0.97698	1727.84	0.97557	1727.84	0.97155	1727.84	0.95299
1726.41	0.97767	1726.41	0.96368	1726.41	0.97785	1726.41	0.97658	1726.41	0.97284	1726.41	0.9542
1724.98	0.97776	1724.98	0.96622	1724.98	0.97893	1724.98	0.97787	1724.98	0.97444	1724.98	0.95558
1723.55	0.97794	1723.55	0.96889	1723.55	0.98068	1723.55	0.97932	1723.55	0.97627	1723.55	0.95714
1722.12	0.97821	1722.12	0.97143	1722.12	0.98289	1722.12	0.98079	1722.12	0.97819	1722.12	0.95883
1720.69	0.97852	1720.69	0.9738	1720.69	0.98419	1720.69	0.98224	1720.69	0.98017	1720.69	0.96058
1719.26	0.97879	1719.26	0.97623	1719.26	0.98403	1719.26	0.98376	1719.26	0.98226	1719.26	0.9624
1717.83	0.97897	1717.83	0.97887	1717.83	0.98397	1717.83	0.98535	1717.83	0.98435	1717.83	0.96419
1716.41	0.97902	1716.41	0.98144	1716.41	0.98548	1716.41	0.98675	1716.41	0.98611	1716.41	0.96569
1714.98	0.97897	1714.98	0.98348	1714.98	0.98778	1714.98	0.98772	1714.98	0.98725	1714.98	0.96674
1713.55	0.97889	1713.55	0.98484	1713.55	0.98946	1713.55	0.98831	1713.55	0.98786	1713.55	0.96745
1712.12	0.97887	1712.12	0.98571	1712.12	0.99022	1712.12	0.98873	1712.12	0.98825	1712.12	0.968
1710.69	0.97894	1710.69	0.98634	1710.69	0.99032	1710.69	0.98907	1710.69	0.98862	1710.69	0.96838
1709.26	0.9791	1709.26	0.98688	1709.26	0.98992	1709.26	0.98931	1709.26	0.98899	1709.26	0.96855
1707.83	0.97928	1707.83	0.9874	1707.83	0.98919	1707.83	0.98943	1707.83	0.98931	1707.83	0.96855
1706.4	0.97938	1706.4	0.98788	1706.4	0.98889	1706.4	0.98943	1706.4	0.98954	1706.4	0.96852
1704.97	0.97934	1704.97	0.98819	1704.97	0.98979	1704.97	0.98938	1704.97	0.98967	1704.97	0.96866
1703.54	0.97919	1703.54	0.98827	1703.54	0.9906	1703.54	0.98939	1703.54	0.98974	1703.54	0.96905
1702.11	0.97896	1702.11	0.9882	1702.11	0.9894	1702.11	0.98943	1702.11	0.98971	1702.11	0.9695
1700.68	0.9786	1700.68	0.98812	1700.68	0.98747	1700.68	0.98936	1700.68	0.9895	1700.68	0.96952
1699.26	0.97811	1699.26	0.98807	1699.26	0.98732	1699.26	0.98902	1699.26	0.98912	1699.26	0.96883
1697.83	0.97759	1697.83	0.98794	1697.83	0.98755	1697.83	0.98848	1697.83	0.98865	1697.83	0.96776
1696.4	0.97707	1696.4	0.98761	1696.4	0.98648	1696.4	0.98787	1696.4	0.98811	1696.4	0.96684
1694.97	0.97647	1694.97	0.98715	1694.97	0.98586	1694.97	0.98731	1694.97	0.9875	1694.97	0.96617
1693.54	0.97582	1693.54	0.98674	1693.54	0.9865	1693.54	0.98683	1693.54	0.9869	1693.54	0.9656
1692.11	0.97516	1692.11	0.98644	1692.11	0.98671	1692.11	0.98646	1692.11	0.98639	1692.11	0.96498
1690.68	0.97455	1690.68	0.98622	1690.68	0.98607	1690.68	0.98613	1690.68	0.98593	1690.68	0.96428
1689.25	0.97403	1689.25	0.98602	1689.25	0.98581	1689.25	0.98578	1689.25	0.98549	1689.25	0.96363
1687.82	0.97364	1687.82	0.98583	1687.82	0.98556	1687.82	0.98539	1687.82	0.98508	1687.82	0.96327
1686.39	0.97322	1686.39	0.9856	1686.39	0.98345	1686.39	0.98499	1686.39	0.98466	1686.39	0.96319
1684.96	0.97246	1684.96	0.98523	1684.96	0.9802	1684.96	0.98447	1684.96	0.98406	1684.96	0.96301
1683.53	0.97121	1683.53	0.98463	1683.53	0.97912	1683.53	0.98377	1683.53	0.98319	1683.53	0.96225
1682.11	0.96984	1682.11	0.98393	1682.11	0.9807	1682.11	0.983	1682.11	0.98222	1682.11	0.96097
1680.68	0.96872	1680.68	0.98333	1680.68	0.98217	1680.68	0.98231	1680.68	0.98142	1680.68	0.95976
1679.25	0.96784	1679.25	0.98288	1679.25	0.98195	1679.25	0.98174	1679.25	0.98082	1679.25	0.95902
1677.82	0.96698	1677.82	0.98253	1677.82	0.9802	1677.82	0.98125	1677.82	0.98034	1677.82	0.95865
1676.39	0.96593	1676.39	0.98212	1676.39	0.97799	1676.39	0.98077	1676.39	0.97986	1676.39	0.95827
1674.96	0.96463	1674.96	0.98158	1674.96	0.97702	1674.96	0.98024	1674.96	0.97929	1674.96	0.95761
1673.53	0.96321	1673.53	0.98097	1673.53	0.97739	1673.53	0.9797	1673.53	0.97865	1673.53	0.95664
1672.1	0.9617	1672.1	0.98041	1672.1	0.97691	1672.1	0.97918	1672.1	0.97795	1672.1	0.95555
1670.67	0.9598	1670.67	0.97988	1670.67	0.97471	1670.67	0.97854	1670.67	0.9771	1670.67	0.95451
1669.24	0.95734	1669.24	0.97927	1669.24	0.97301	1669.24	0.97768	1669.24	0.97602	1669.24	0.95364
1667.81	0.95468	1667.81	0.97854	1667.81	0.97331	1667.81	0.97669	1667.81	0.97484	1667.81	0.953
1666.39	0.95224	1666.39	0.97778	1666.39	0.97394	1666.39	0.97585	1666.39	0.97382	1666.39	0.95249
1664.96	0.9498	1664.96	0.97702	1664.96	0.97279	1664.96	0.97522	1664.96	0.97303	1664.96	0.95192
1663.53	0.94685	1663.53	0.97623	1663.53	0.9704	1663.53	0.97462	1663.53	0.97233	1663.53	0.95116
1662.1	0.94322	1662.1	0.97544	1662.1	0.96889	1662.1	0.97389	1662.1	0.97155	1662.1	0.95029
1660.67	0.93941	1660.67	0.97475	1660.67	0.96904	1660.67	0.97306	1660.67	0.97066	1660.67	0.94946
1659.24	0.93603	1659.24	0.97421	1659.24	0.96989	1659.24	0.97235	1659.24	0.9698	1659.24	0.94878
1657.81	0.93323	1657.81	0.97383	1657.81	0.97008	1657.81	0.97189	1657.81	0.96913	1657.81	0.94829
1656.38	0.93066	1656.38	0.9735	1656.38	0.96809	1656.38	0.97168	1656.38	0.9687	1656.38	0.94809
1654.95	0.92745	1654.95	0.97307	1654.95	0.96364	1654.95	0.9715	1654.95	0.96835	1654.95	0.94813
1653.52	0.923	1653.52	0.97241	1653.52	0.96043	1653.52	0.97106	1653.52	0.96783	1653.52	0.94791
1652.09	0.91814	1652.09	0.97167	1652.09	0.96255	1652.09	0.97036	1652.09	0.96716	1652.09	0.9469
1650.66	0.91454	1650.66	0.97118	1650.66	0.96665	1650.66	0.96973	1650.66	0.96664	1650.66	0.94537
1649.24	0.91224	1649.24	0.97099	1649.24	0.96705	1649.24	0.96938	1649.24	0.96639	1649.24	0.94408
1647.81	0.91008	1647.81	0.97092	1647.81	0.96385	1647.81	0.96911	1647.81	0.9662	1647.81	0.94333
1646.38	0.90754	1646.38	0.97077	1646.38	0.96149	1646.38	0.96874	1646.38	0.96581	1646.38	0.94296
1644.95	0.90523	1644.95	0.97053	1644.95	0.96213	1644.95	0.96834	1644.95	0.96529	1644.95	0.94281
1643.52	0.90377	1643.52	0.97026	1643.52	0.96375	1643.52	0.96811	1643.52	0.9649	1643.52	0.9428
1642.09	0.90311	1642.09	0.97004	1642.09	0.96456	1642.09	0.9681	1642.09	0.96474	1642.09	0.94286
1640.66	0.90296	1640.66	0.96992	1640.66	0.96466	1640.66	0.96823	1640.66	0.96482	1640.66	0.94287
1639.23	0.90322	1639.23	0.96994	1639.23	0.96406	1639.23	0.96841	1639.23	0.96509	1639.23	0.9428
1637.8	0.904	1637.8	0.97007	1637.8	0.96225	1637.8	0.96862	1637.8	0.96546	1637.8	0.94278
1636.37	0.90539	1636.37	0.97019	1636.37	0.96031	1636.37	0.96875	1636.37	0.96575	1636.37	0.94296
1634.94	0.90716	1634.94	0.97023	1634.94	0.96078	1634.94	0.96874	1634.94	0.9658	1634.94	0.94334
1633.51	0.90883	1633.51	0.97023	1633.51	0.96347	1633.51	0.96868	1633.51	0.96567	1633.51	0.94375
1632.09	0.91029	1632.09	0.9703	1632.09	0.96559	1632.09	0.9687	1632.09	0.96564	1632.09	0.9441
1630.66	0.91182	1630.66	0.97048	1630.66	0.96568	1630.66	0.96887	1630.66	0.96588	1630.66	0.94439
1629.23	0.91368	1629.23	0.97075	1629.23	0.96491	1629.23	0.96917	1629.23	0.96639	1629.23	0.94467
1627.8	0.91588	1627.8	0.97106	1627.8	0.96485	1627.8	0.96956	1627.8	0.96702	1627.8	0.94501
1626.37	0.91824	1626.37	0.9714	1626.37	0.96539	1626.37	0.97001	1626.37	0.96764	1626.37	0.94548
1624.94	0.92067	1624.94	0.97183	1624.94	0.96557	1624.94	0.97054	1624.94	0.96818	1624.94	0.94607
1623.51	0.92324	1623.51	0.97238	1623.51	0.96589	1623.51	0.97111	1623.51	0.96866	1623.51	0.94676
1622.08	0.9258	1622.08	0.973	1622.08	0.96749	1622.08	0.97169	1622.08	0.96911	1622.08	0.94757
1620.65	0.92807	1620.65	0.97361	1620.65	0.96939	1620.65	0.97229	1620.65	0.96959	1620.65	0.94846
1619.22	0.93005	1619.22	0.97421	1619.22	0.96943	1619.22	0.97297	1619.22	0.97022	1619.22	0.94939
1617.79	0.93204	1617.79	0.97483	1617.79	0.96798	1617.79	0.97371	1617.79	0.97102	1617.79	0.95036
1616.36	0.93411	1616.36	0.9755	1616.36	0.96789	1616.36	0.97439	1616.36	0.97185	1616.36	0.95132
1614.94	0.93601	1614.94	0.97617	1614.94	0.97003	1614.94	0.97487	1614.94	0.97256	1614.94	0.95218
1613.51	0.93749	1613.51	0.97681	1613.51	0.97224	1613.51	0.97518	1613.51	0.97313	1613.51	0.95291
1612.08	0.9386	1612.08	0.97741	1612.08	0.9729	1612.08	0.9755	1612.08	0.97373	1612.08	0.95359
1610.65	0.93943	1610.65	0.97801	1610.65	0.97262	1610.65	0.97597	1610.65	0.97444	1610.65	0.95431
1609.22	0.93992	1609.22	0.97862	1609.22	0.97259	1609.22	0.97658	1609.22	0.97519	1609.22	0.95513
1607.79	0.9399	1607.79	0.97924	1607.79	0.97322	1607.79	0.97723	1607.79	0.97588	1607.79	0.95599
1606.36	0.93925	1606.36	0.97989	1606.36	0.97416	1606.36	0.97783	1606.36	0.97648	1606.36	0.95679
1604.93	0.93802	1604.93	0.98056	1604.93	0.97492	1604.93	0.97841	1604.93	0.97704	1604.93	0.95746
1603.5	0.93639	1603.5	0.98119	1603.5	0.97537	1603.5	0.97901	1603.5	0.97761	1603.5	0.95807
1602.07	0.93473	1602.07	0.98174	1602.07	0.97577	1602.07	0.9796	1602.07	0.97819	1602.07	0.95873
1600.64	0.93346	1600.64	0.9822	1600.64	0.97633	1600.64	0.9801	1600.64	0.97873	1600.64	0.9595
1599.22	0.93284	1599.22	0.98262	1599.22	0.97694	1599.22	0.98046	1599.22	0.97918	1599.22	0.96025
1597.79	0.93268	1597.79	0.9831	1597.79	0.97739	1597.79	0.98074	1597.79	0.97955	1597.79	0.96088
1596.36	0.93233	1596.36	0.98368	1596.36	0.97766	1596.36	0.98098	1596.36	0.97992	1596.36	0.96135
1594.93	0.93088	1594.93	0.98428	1594.93	0.97795	1594.93	0.98123	1594.93	0.98035	1594.93	0.96175
1593.5	0.9275	1593.5	0.98479	1593.5	0.97836	1593.5	0.98152	1593.5	0.98086	1593.5	0.9621
1592.07	0.92177	1592.07	0.98518	1592.07	0.9788	1592.07	0.98188	1592.07	0.98139	1592.07	0.96242
1590.64	0.91367	1590.64	0.98552	1590.64	0.97913	1590.64	0.98232	1590.64	0.98184	1590.64	0.96269
1589.21	0.9034	1589.21	0.98593	1589.21	0.97936	1589.21	0.9828	1589.21	0.98219	1589.21	0.96291
1587.78	0.89114	1587.78	0.98642	1587.78	0.97957	1587.78	0.98324	1587.78	0.98247	1587.78	0.9631
1586.35	0.87692	1586.35	0.98691	1586.35	0.9798	1586.35	0.98362	1586.35	0.98275	1586.35	0.96325
1584.92	0.86089	1584.92	0.98733	1584.92	0.98015	1584.92	0.98397	1584.92	0.98306	1584.92	0.96335
1583.49	0.84375	1583.49	0.98766	1583.49	0.98079	1583.49	0.98433	1583.49	0.9834	1583.49	0.96343
1582.07	0.82703	1582.07	0.98794	1582.07	0.98182	1582.07	0.98472	1582.07	0.98376	1582.07	0.96351
1580.64	0.81288	1580.64	0.98824	1580.64	0.98281	1580.64	0.9851	1580.64	0.98417	1580.64	0.9636
1579.21	0.80397	1579.21	0.98865	1579.21	0.9827	1579.21	0.98547	1579.21	0.98469	1579.21	0.96368
1577.78	0.80351	1577.78	0.98916	1577.78	0.98122	1577.78	0.98587	1577.78	0.98527	1577.78	0.96381
1576.35	0.81359	1576.35	0.98963	1576.35	0.98047	1576.35	0.98628	1576.35	0.98579	1576.35	0.96411
1574.92	0.8316	1574.92	0.98988	1574.92	0.98236	1574.92	0.98665	1574.92	0.98617	1574.92	0.96462
1573.49	0.85126	1573.49	0.98999	1573.49	0.98508	1573.49	0.98696	1573.49	0.98644	1573.49	0.96523
1572.06	0.86948	1572.06	0.99013	1572.06	0.98552	1572.06	0.98727	1572.06	0.9867	1572.06	0.9658
1570.63	0.88742	1570.63	0.9904	1570.63	0.98403	1570.63	0.98764	1570.63	0.98698	1570.63	0.9663
1569.2	0.90553	1569.2	0.99072	1569.2	0.98351	1569.2	0.98802	1569.2	0.98726	1569.2	0.96683
1567.77	0.92129	1567.77	0.99098	1567.77	0.98492	1567.77	0.98835	1567.77	0.98755	1567.77	0.96743
1566.34	0.93273	1566.34	0.99118	1566.34	0.9867	1566.34	0.98862	1566.34	0.98787	1566.34	0.96808
1564.92	0.94051	1564.92	0.99138	1564.92	0.98822	1564.92	0.98888	1564.92	0.98824	1564.92	0.96873
1563.49	0.94606	1563.49	0.99166	1563.49	0.98942	1563.49	0.98919	1563.49	0.98869	1563.49	0.96944
1562.06	0.95038	1562.06	0.99206	1562.06	0.98859	1562.06	0.98963	1562.06	0.98927	1562.06	0.97037
1560.63	0.95451	1560.63	0.99264	1560.63	0.9848	1560.63	0.9902	1560.63	0.98996	1560.63	0.97149
1559.2	0.95935	1559.2	0.99331	1559.2	0.98192	1559.2	0.99075	1559.2	0.99052	1559.2	0.97235
1557.77	0.96426	1557.77	0.99376	1557.77	0.98425	1557.77	0.99103	1557.77	0.99065	1557.77	0.97231
1556.34	0.96759	1556.34	0.99381	1556.34	0.98854	1556.34	0.99101	1556.34	0.99043	1556.34	0.97146
1554.91	0.96924	1554.91	0.99363	1554.91	0.99043	1554.91	0.99094	1554.91	0.99022	1554.91	0.97056
1553.48	0.97014	1553.48	0.99345	1553.48	0.99013	1553.48	0.99099	1553.48	0.99022	1553.48	0.97005
1552.05	0.97093	1552.05	0.99338	1552.05	0.98932	1552.05	0.99122	1552.05	0.9904	1552.05	0.96989
1550.62	0.97176	1550.62	0.99346	1550.62	0.98887	1550.62	0.99158	1550.62	0.99067	1550.62	0.97
1549.2	0.97261	1549.2	0.99368	1549.2	0.98936	1549.2	0.99196	1549.2	0.99097	1549.2	0.97035
1547.77	0.9734	1547.77	0.99398	1547.77	0.99046	1547.77	0.99229	1547.77	0.99134	1547.77	0.97086
1546.34	0.9741	1546.34	0.99435	1546.34	0.99119	1546.34	0.99261	1546.34	0.99185	1546.34	0.97141
1544.91	0.97478	1544.91	0.99475	1544.91	0.99129	1544.91	0.99301	1544.91	0.99254	1544.91	0.97204
1543.48	0.97552	1543.48	0.99516	1543.48	0.9909	1543.48	0.99355	1543.48	0.99332	1543.48	0.97296
1542.05	0.97636	1542.05	0.99549	1542.05	0.98952	1542.05	0.9941	1542.05	0.99398	1542.05	0.97418
1540.62	0.97722	1540.62	0.99568	1540.62	0.98816	1540.62	0.99444	1540.62	0.99429	1540.62	0.9752
1539.19	0.97787	1539.19	0.99578	1539.19	0.98957	1539.19	0.99447	1539.19	0.99422	1539.19	0.97541
1537.76	0.97821	1537.76	0.99587	1537.76	0.99321	1537.76	0.99437	1537.76	0.99401	1537.76	0.97492
1536.33	0.97839	1536.33	0.99603	1536.33	0.99502	1536.33	0.99435	1536.33	0.99397	1536.33	0.97434
1534.9	0.97854	1534.9	0.99626	1534.9	0.99357	1534.9	0.99448	1534.9	0.99419	1534.9	0.97403
1533.47	0.97872	1533.47	0.99654	1533.47	0.99176	1533.47	0.99471	1533.47	0.99457	1533.47	0.97401
1532.05	0.97888	1532.05	0.99683	1532.05	0.99231	1532.05	0.99501	1532.05	0.99493	1532.05	0.97423
1530.62	0.97904	1530.62	0.99708	1530.62	0.99395	1530.62	0.99534	1530.62	0.99521	1530.62	0.97461
1529.19	0.97927	1529.19	0.99728	1529.19	0.99451	1529.19	0.99567	1529.19	0.99549	1529.19	0.97505
1527.76	0.9796	1527.76	0.99746	1527.76	0.99425	1527.76	0.99597	1527.76	0.99587	1527.76	0.97544
1526.33	0.98	1526.33	0.99762	1526.33	0.99456	1526.33	0.99626	1526.33	0.99638	1526.33	0.9758
1524.9	0.98037	1524.9	0.99775	1524.9	0.99524	1524.9	0.99653	1524.9	0.99695	1524.9	0.97621
1523.47	0.98065	1523.47	0.99787	1523.47	0.99491	1523.47	0.99678	1523.47	0.99747	1523.47	0.97674
1522.04	0.98081	1522.04	0.998	1522.04	0.99409	1522.04	0.99697	1522.04	0.99783	1522.04	0.97736
1520.61	0.98084	1520.61	0.99817	1520.61	0.99454	1520.61	0.99713	1520.61	0.99802	1520.61	0.97784
1519.18	0.98077	1519.18	0.99837	1519.18	0.9957	1519.18	0.99729	1519.18	0.99807	1519.18	0.97801
1517.75	0.98061	1517.75	0.99858	1517.75	0.99582	1517.75	0.99746	1517.75	0.99804	1517.75	0.978
1516.32	0.98038	1516.32	0.99874	1516.32	0.99558	1516.32	0.99759	1516.32	0.99796	1516.32	0.97807
1514.9	0.98014	1514.9	0.99885	1514.9	0.99631	1514.9	0.99768	1514.9	0.99792	1514.9	0.97835
1513.47	0.97994	1513.47	0.99895	1513.47	0.9976	1513.47	0.9978	1513.47	0.99802	1513.47	0.97867
1512.04	0.9798	1512.04	0.99911	1512.04	0.99865	1512.04	0.99797	1512.04	0.99832	1512.04	0.97889
1510.61	0.9797	1510.61	0.99933	1510.61	0.99865	1510.61	0.99819	1510.61	0.99884	1510.61	0.97909
1509.18	0.97934	1509.18	0.99954	1509.18	0.99657	1509.18	0.99842	1509.18	0.99946	1509.18	0.97959
1507.75	0.97822	1507.75	0.99962	1507.75	0.99347	1507.75	0.9986	1507.75	0.99993	1507.75	0.98048
1506.32	0.97622	1506.32	0.99946	1506.32	0.99311	1506.32	0.99866	1506.32	0.99999	1506.32	0.98126
1504.89	0.97402	1504.89	0.9992	1504.89	0.99638	1504.89	0.99859	1504.89	0.99971	1504.89	0.98138
1503.46	0.97213	1503.46	0.99906	1503.46	0.99951	1503.46	0.9985	1503.46	0.9994	1503.46	0.98107
1502.03	0.97016	1502.03	0.99911	1502.03	1	1502.03	0.99849	1502.03	0.99927	1502.03	0.98082
1500.6	0.96694	1500.6	0.99927	1500.6	0.99848	1500.6	0.99855	1500.6	0.99928	1500.6	0.98078
1499.17	0.96073	1499.17	0.99939	1499.17	0.99651	1499.17	0.99863	1499.17	0.99933	1499.17	0.98086
1497.75	0.94986	1497.75	0.99934	1497.75	0.99533	1497.75	0.9986	1497.75	0.99931	1497.75	0.98098
1496.32	0.93457	1496.32	0.99913	1496.32	0.99582	1496.32	0.99841	1496.32	0.99922	1496.32	0.98105
1494.89	0.91725	1494.89	0.99886	1494.89	0.99765	1494.89	0.99818	1494.89	0.99912	1494.89	0.98098
1493.46	0.89899	1493.46	0.99867	1493.46	0.99881	1493.46	0.99805	1493.46	0.9991	1493.46	0.98076
1492.03	0.87685	1492.03	0.99856	1492.03	0.99789	1492.03	0.99806	1492.03	0.99919	1492.03	0.98041
1490.6	0.84722	1490.6	0.99848	1490.6	0.99589	1490.6	0.9981	1490.6	0.99929	1490.6	0.98002
1489.17	0.81321	1489.17	0.99828	1489.17	0.99485	1489.17	0.99805	1489.17	0.99924	1489.17	0.97976
1487.74	0.7858	1487.74	0.99794	1487.74	0.99525	1487.74	0.9979	1487.74	0.99899	1487.74	0.97974
1486.31	0.77411	1486.31	0.99754	1486.31	0.9961	1486.31	0.9977	1486.31	0.99862	1486.31	0.9799
1484.88	0.77894	1484.88	0.99718	1484.88	0.99642	1484.88	0.99747	1484.88	0.99824	1484.88	0.98011
1483.45	0.7965	1483.45	0.99688	1483.45	0.99592	1483.45	0.99715	1483.45	0.99791	1483.45	0.98023
1482.03	0.82184	1482.03	0.99659	1482.03	0.99517	1482.03	0.99675	1482.03	0.99763	1482.03	0.98018
1480.6	0.8492	1480.6	0.99624	1480.6	0.99491	1480.6	0.99633	1480.6	0.99738	1480.6	0.98003
1479.17	0.87323	1479.17	0.99583	1479.17	0.99502	1479.17	0.99596	1479.17	0.99714	1479.17	0.9798
1477.74	0.8915	1477.74	0.99539	1477.74	0.99486	1477.74	0.99566	1477.74	0.99688	1477.74	0.97951
1476.31	0.90472	1476.31	0.9949	1476.31	0.99408	1476.31	0.99538	1476.31	0.99657	1476.31	0.97916
1474.88	0.91466	1474.88	0.9943	1474.88	0.99254	1474.88	0.99499	1474.88	0.99614	1474.88	0.97876
1473.45	0.92243	1473.45	0.99344	1473.45	0.99071	1473.45	0.99435	1473.45	0.99549	1473.45	0.97827
1472.02	0.92826	1472.02	0.99226	1472.02	0.99002	1472.02	0.99341	1472.02	0.99453	1472.02	0.97759
1470.59	0.93212	1470.59	0.99091	1470.59	0.99087	1470.59	0.99233	1470.59	0.99339	1470.59	0.97673
1469.16	0.9345	1469.16	0.98953	1469.16	0.9914	1469.16	0.9913	1469.16	0.99224	1469.16	0.97576
1467.73	0.93625	1467.73	0.98802	1467.73	0.98987	1467.73	0.99031	1467.73	0.99105	1467.73	0.97459
1466.3	0.93805	1466.3	0.98605	1466.3	0.98674	1466.3	0.98911	1466.3	0.98951	1466.3	0.97295
1464.88	0.94002	1464.88	0.98337	1464.88	0.98411	1464.88	0.98746	1464.88	0.9874	1464.88	0.97072
1463.45	0.94188	1463.45	0.98016	1463.45	0.98329	1463.45	0.98543	1463.45	0.98483	1463.45	0.96811
1462.02	0.9434	1462.02	0.97682	1462.02	0.98298	1462.02	0.98327	1462.02	0.98218	1462.02	0.96547
1460.59	0.94465	1460.59	0.97344	1460.59	0.98074	1460.59	0.98107	1460.59	0.97957	1460.59	0.96292
1459.16	0.94585	1459.16	0.96958	1459.16	0.97571	1459.16	0.97852	1459.16	0.97663	1459.16	0.96017
1457.73	0.94698	1457.73	0.96496	1457.73	0.97006	1457.73	0.97533	1457.73	0.97305	1457.73	0.95693
1456.3	0.94771	1456.3	0.96023	1456.3	0.96711	1456.3	0.97193	1456.3	0.96927	1456.3	0.95344
1454.87	0.94785	1454.87	0.95665	1454.87	0.96712	1454.87	0.96928	1454.87	0.96629	1454.87	0.95058
1453.44	0.94762	1453.44	0.95476	1453.44	0.96757	1453.44	0.96788	1453.44	0.96459	1453.44	0.94898
1452.01	0.94737	1452.01	0.95431	1452.01	0.9672	1452.01	0.9675	1452.01	0.96397	1452.01	0.94852
1450.58	0.94725	1450.58	0.95494	1450.58	0.96642	1450.58	0.9678	1450.58	0.96417	1450.58	0.94876
1449.15	0.94725	1449.15	0.95641	1449.15	0.96601	1449.15	0.96857	1449.15	0.96507	1449.15	0.9494
1447.73	0.94731	1447.73	0.95846	1447.73	0.96657	1447.73	0.96966	1447.73	0.96656	1447.73	0.95039
1446.3	0.94739	1446.3	0.96074	1446.3	0.96816	1446.3	0.97093	1446.3	0.96836	1446.3	0.95169
1444.87	0.94749	1444.87	0.96296	1444.87	0.97002	1444.87	0.97225	1444.87	0.9702	1444.87	0.95318
1443.44	0.94758	1443.44	0.96505	1443.44	0.97164	1443.44	0.9736	1443.44	0.97192	1443.44	0.9547
1442.01	0.94764	1442.01	0.96707	1442.01	0.97319	1442.01	0.97498	1442.01	0.9735	1442.01	0.95613
1440.58	0.94765	1440.58	0.96902	1440.58	0.97455	1440.58	0.97634	1440.58	0.97495	1440.58	0.95742
1439.15	0.94756	1439.15	0.97092	1439.15	0.97491	1439.15	0.97763	1439.15	0.97638	1439.15	0.95861
1437.72	0.9473	1437.72	0.97279	1437.72	0.97466	1437.72	0.97887	1437.72	0.97786	1437.72	0.95982
1436.29	0.94677	1436.29	0.9746	1436.29	0.97565	1436.29	0.9801	1436.29	0.97939	1436.29	0.96109
1434.86	0.946	1434.86	0.97627	1434.86	0.97834	1434.86	0.98128	1434.86	0.98082	1434.86	0.96237
1433.43	0.94514	1433.43	0.97782	1433.43	0.98075	1433.43	0.98239	1433.43	0.98213	1433.43	0.96359
1432.01	0.94421	1432.01	0.9794	1432.01	0.98155	1432.01	0.98344	1432.01	0.98341	1432.01	0.96481
1430.58	0.94316	1430.58	0.98112	1430.58	0.98169	1430.58	0.98448	1430.58	0.98473	1430.58	0.96607
1429.15	0.942	1429.15	0.9829	1429.15	0.98252	1429.15	0.98548	1429.15	0.98603	1429.15	0.9674
1427.72	0.94083	1427.72	0.98452	1427.72	0.98389	1427.72	0.9864	1427.72	0.98721	1427.72	0.96869
1426.29	0.93976	1426.29	0.98585	1426.29	0.9849	1426.29	0.98724	1426.29	0.98826	1426.29	0.96985
1424.86	0.9388	1424.86	0.98694	1424.86	0.98559	1424.86	0.98802	1424.86	0.9892	1424.86	0.97085
1423.43	0.93796	1423.43	0.98788	1423.43	0.98657	1423.43	0.98875	1423.43	0.99004	1423.43	0.97174
1422	0.93712	1422	0.9887	1422	0.98728	1422	0.98946	1422	0.99077	1422	0.97252
1420.57	0.93598	1420.57	0.9894	1420.57	0.98693	1420.57	0.99015	1420.57	0.9914	1420.57	0.9732
1419.14	0.93425	1419.14	0.98996	1419.14	0.98656	1419.14	0.99077	1419.14	0.99192	1419.14	0.97379
1417.71	0.93213	1417.71	0.99039	1417.71	0.98758	1417.71	0.99122	1417.71	0.99228	1417.71	0.97435
1416.28	0.93023	1416.28	0.99071	1416.28	0.98929	1416.28	0.99145	1416.28	0.99252	1416.28	0.97492
1414.86	0.92903	1414.86	0.99097	1414.86	0.99019	1414.86	0.99157	1414.86	0.99271	1414.86	0.97545
1413.43	0.92864	1413.43	0.99121	1413.43	0.99014	1413.43	0.99172	1413.43	0.9929	1413.43	0.97589
1412	0.92898	1412	0.99146	1412	0.98999	1412	0.99197	1412	0.9931	1412	0.97626
1410.57	0.92986	1410.57	0.99176	1410.57	0.99029	1410.57	0.99233	1410.57	0.99331	1410.57	0.97663
1409.14	0.93095	1409.14	0.99211	1409.14	0.99088	1409.14	0.99274	1409.14	0.99355	1409.14	0.97704
1407.71	0.93202	1407.71	0.9925	1407.71	0.99115	1407.71	0.99312	1407.71	0.99382	1407.71	0.9774
1406.28	0.93304	1406.28	0.99289	1406.28	0.99101	1406.28	0.9934	1406.28	0.99406	1406.28	0.97768
1404.85	0.9342	1404.85	0.99321	1404.85	0.99119	1404.85	0.99357	1404.85	0.99421	1404.85	0.97794
1403.42	0.93566	1403.42	0.99341	1403.42	0.99205	1403.42	0.99368	1403.42	0.99427	1403.42	0.97826
1401.99	0.93754	1401.99	0.99349	1401.99	0.99275	1401.99	0.99381	1401.99	0.99428	1401.99	0.9786
1400.56	0.93992	1400.56	0.99349	1400.56	0.99263	1400.56	0.99397	1400.56	0.99427	1400.56	0.97884
1399.13	0.94273	1399.13	0.99342	1399.13	0.99225	1399.13	0.99408	1399.13	0.99423	1399.13	0.97887
1397.71	0.94568	1397.71	0.99329	1397.71	0.99208	1397.71	0.99406	1397.71	0.99412	1397.71	0.97864
1396.28	0.94835	1396.28	0.99304	1396.28	0.99173	1396.28	0.99389	1396.28	0.99389	1396.28	0.9782
1394.85	0.95046	1394.85	0.99262	1394.85	0.99129	1394.85	0.9936	1394.85	0.99357	1394.85	0.97771
1393.42	0.9519	1393.42	0.9921	1393.42	0.99146	1393.42	0.99324	1393.42	0.99322	1393.42	0.97733
1391.99	0.95276	1391.99	0.99156	1391.99	0.99204	1391.99	0.99289	1391.99	0.9929	1391.99	0.97705
1390.56	0.95324	1390.56	0.9911	1390.56	0.99194	1390.56	0.99257	1390.56	0.99265	1390.56	0.97677
1389.13	0.95357	1389.13	0.99069	1389.13	0.9909	1389.13	0.99231	1389.13	0.99244	1389.13	0.97636
1387.7	0.95379	1387.7	0.99029	1387.7	0.98987	1387.7	0.99211	1387.7	0.99224	1387.7	0.9759
1386.27	0.95387	1386.27	0.9899	1386.27	0.98975	1386.27	0.99192	1386.27	0.99198	1386.27	0.97555
1384.84	0.95376	1384.84	0.98954	1384.84	0.99022	1384.84	0.99173	1384.84	0.99166	1384.84	0.97544
1383.41	0.9535	1383.41	0.98926	1383.41	0.99047	1383.41	0.99155	1383.41	0.99131	1383.41	0.97553
1381.98	0.95315	1381.98	0.98909	1381.98	0.99032	1381.98	0.99141	1381.98	0.99102	1381.98	0.9757
1380.56	0.9528	1380.56	0.98905	1380.56	0.99021	1380.56	0.99134	1380.56	0.99087	1380.56	0.97587
1379.13	0.95251	1379.13	0.9891	1379.13	0.99036	1379.13	0.99134	1379.13	0.99087	1379.13	0.97597
1377.7	0.95238	1377.7	0.98914	1377.7	0.99056	1377.7	0.99139	1377.7	0.99093	1377.7	0.97596
1376.27	0.95246	1376.27	0.98909	1376.27	0.99043	1376.27	0.99145	1376.27	0.99099	1376.27	0.9759
1374.84	0.95283	1374.84	0.98896	1374.84	0.99012	1374.84	0.99152	1374.84	0.99101	1374.84	0.97595
1373.41	0.95345	1373.41	0.98882	1373.41	0.99022	1373.41	0.99158	1373.41	0.991	1373.41	0.97619
1371.98	0.95423	1371.98	0.98877	1371.98	0.99072	1371.98	0.99164	1371.98	0.991	1371.98	0.97659
1370.55	0.95503	1370.55	0.98877	1370.55	0.991	1370.55	0.99167	1370.55	0.99104	1370.55	0.97699
1369.12	0.95581	1369.12	0.98878	1369.12	0.99108	1369.12	0.99168	1369.12	0.99111	1369.12	0.97729
1367.69	0.95654	1367.69	0.98874	1367.69	0.99142	1367.69	0.9917	1367.69	0.99122	1367.69	0.97748
1366.26	0.95723	1366.26	0.98867	1366.26	0.99184	1366.26	0.99177	1366.26	0.99137	1366.26	0.97753
1364.84	0.95788	1364.84	0.9886	1364.84	0.99172	1364.84	0.99188	1364.84	0.99157	1364.84	0.97746
1363.41	0.95851	1363.41	0.9886	1363.41	0.99127	1363.41	0.99197	1363.41	0.99176	1363.41	0.97736
1361.98	0.95909	1361.98	0.9887	1361.98	0.99131	1361.98	0.99201	1361.98	0.99189	1361.98	0.97734
1360.55	0.95958	1360.55	0.98885	1360.55	0.99201	1360.55	0.99207	1360.55	0.99197	1360.55	0.97748
1359.12	0.95997	1359.12	0.989	1359.12	0.99267	1359.12	0.99222	1359.12	0.99202	1359.12	0.97772
1357.69	0.96031	1357.69	0.98914	1357.69	0.99282	1357.69	0.99246	1357.69	0.99205	1357.69	0.97798
1356.26	0.96063	1356.26	0.98927	1356.26	0.99266	1356.26	0.99271	1356.26	0.99214	1356.26	0.97824
1354.83	0.96095	1354.83	0.98941	1354.83	0.99258	1354.83	0.99293	1354.83	0.99234	1354.83	0.97852
1353.4	0.96123	1353.4	0.98958	1353.4	0.99271	1353.4	0.99312	1353.4	0.99265	1353.4	0.97888
1351.97	0.96148	1351.97	0.98979	1351.97	0.9929	1351.97	0.9933	1351.97	0.99299	1351.97	0.97929
1350.54	0.96165	1350.54	0.99008	1350.54	0.99304	1350.54	0.9935	1350.54	0.99329	1350.54	0.97972
1349.11	0.96173	1349.11	0.99044	1349.11	0.99321	1349.11	0.99377	1349.11	0.99355	1349.11	0.98013
1347.69	0.96168	1347.69	0.99084	1347.69	0.99355	1347.69	0.99414	1347.69	0.99382	1347.69	0.98048
1346.26	0.96143	1346.26	0.99124	1346.26	0.99414	1346.26	0.99462	1346.26	0.99416	1346.26	0.98076
1344.83	0.9609	1344.83	0.99165	1344.83	0.99493	1344.83	0.99516	1344.83	0.99459	1344.83	0.98095
1343.4	0.95991	1343.4	0.99205	1343.4	0.99562	1343.4	0.99567	1343.4	0.99509	1343.4	0.98108
1341.97	0.95815	1341.97	0.99246	1341.97	0.99583	1341.97	0.9961	1341.97	0.99564	1341.97	0.98123
1340.54	0.95516	1340.54	0.99289	1340.54	0.99568	1340.54	0.99641	1340.54	0.99616	1340.54	0.98145
1339.11	0.95062	1339.11	0.99331	1339.11	0.99577	1339.11	0.99658	1339.11	0.99654	1339.11	0.98179
1337.68	0.94461	1337.68	0.9937	1337.68	0.99641	1337.68	0.99668	1337.68	0.99678	1337.68	0.98222
1336.25	0.93743	1336.25	0.99408	1336.25	0.9972	1336.25	0.9968	1336.25	0.99695	1336.25	0.98267
1334.82	0.92919	1334.82	0.99446	1334.82	0.99771	1334.82	0.99701	1334.82	0.99719	1334.82	0.98314
1333.39	0.91984	1333.39	0.99483	1333.39	0.9979	1333.39	0.99732	1333.39	0.99754	1333.39	0.98363
1331.96	0.9095	1331.96	0.99516	1331.96	0.99797	1331.96	0.99771	1331.96	0.99798	1331.96	0.98415
1330.54	0.89864	1330.54	0.99541	1330.54	0.99809	1330.54	0.99811	1330.54	0.99841	1330.54	0.98462
1329.11	0.88803	1329.11	0.99563	1329.11	0.99831	1329.11	0.99846	1329.11	0.99874	1329.11	0.98494
1327.68	0.87847	1327.68	0.99586	1327.68	0.99859	1327.68	0.99873	1327.68	0.99894	1327.68	0.98509
1326.25	0.8707	1326.25	0.99608	1326.25	0.99888	1326.25	0.9989	1326.25	0.99907	1326.25	0.98513
1324.82	0.86525	1324.82	0.99623	1324.82	0.99917	1324.82	0.99901	1324.82	0.99919	1324.82	0.98513
1323.39	0.86242	1323.39	0.99629	1323.39	0.9994	1323.39	0.99909	1323.39	0.9993	1323.39	0.98511
1321.96	0.86236	1321.96	0.99627	1321.96	0.99947	1321.96	0.99917	1321.96	0.99938	1321.96	0.98508
1320.53	0.86504	1320.53	0.99627	1320.53	0.99938	1320.53	0.99927	1320.53	0.99942	1320.53	0.98504
1319.1	0.87018	1319.1	0.99632	1319.1	0.99936	1319.1	0.99939	1319.1	0.99946	1319.1	0.985
1317.67	0.87712	1317.67	0.99641	1317.67	0.9996	1317.67	0.99951	1317.67	0.99952	1317.67	0.98497
1316.24	0.88497	1316.24	0.99646	1316.24	0.99991	1316.24	0.99962	1316.24	0.9996	1316.24	0.98497
1314.82	0.89283	1314.82	0.99643	1314.82	1	1314.82	0.99971	1314.82	0.99971	1314.82	0.98502
1313.39	0.89994	1313.39	0.99634	1313.39	0.99996	1313.39	0.99981	1313.39	0.99982	1313.39	0.98517
1311.96	0.90543	1311.96	0.99627	1311.96	1.00002	1311.96	0.99992	1311.96	0.99992	1311.96	0.98543
1310.53	0.90836	1310.53	0.99629	1310.53	1.00018	1310.53	1	1310.53	1	1310.53	0.98572
1309.1	0.90807	1309.1	0.99638	1309.1	1.0003	1309.1	1.00006	1309.1	1.00007	1309.1	0.98597
1307.67	0.90434	1307.67	0.9965	1307.67	1.00037	1307.67	1.0001	1307.67	1.00011	1307.67	0.98612
1306.24	0.89759	1306.24	0.99659	1306.24	1.00047	1306.24	1.00014	1306.24	1.00013	1306.24	0.98619
1304.81	0.88878	1304.81	0.99664	1304.81	1.00059	1304.81	1.00021	1304.81	1.00017	1304.81	0.9862
1303.38	0.87929	1303.38	0.99669	1303.38	1.00071	1303.38	1.00031	1303.38	1.00024	1303.38	0.9862
1301.95	0.87063	1301.95	0.99678	1301.95	1.00083	1301.95	1.00039	1301.95	1.00026	1301.95	0.9862
1300.52	0.86414	1300.52	0.9969	1300.52	1.00094	1300.52	1.00042	1300.52	1.00024	1300.52	0.98617
1299.09	0.86077	1299.09	0.99695	1299.09	1.00101	1299.09	1.00045	1299.09	1.00025	1299.09	0.9861
1297.67	0.86079	1297.67	0.99685	1297.67	1.00104	1297.67	1.00054	1297.67	1.00031	1297.67	0.98602
1296.24	0.86377	1296.24	0.99662	1296.24	1.00105	1296.24	1.00069	1296.24	1.00037	1296.24	0.98592
1294.81	0.86866	1294.81	0.99634	1294.81	1.00106	1294.81	1.00081	1294.81	1.00034	1294.81	0.9858
1293.38	0.87423	1293.38	0.99605	1293.38	1.00104	1293.38	1.00081	1293.38	1.00025	1293.38	0.98569
1291.95	0.87964	1291.95	0.99579	1291.95	1.00096	1291.95	1.00066	1291.95	1.00016	1291.95	0.98561
1290.52	0.88472	1290.52	0.99553	1290.52	1.00078	1290.52	1.00042	1290.52	1.00007	1290.52	0.98557
1289.09	0.88994	1289.09	0.99522	1289.09	1.00053	1289.09	1.00015	1289.09	0.99992	1289.09	0.98559
1287.66	0.89596	1287.66	0.99481	1287.66	1.00032	1287.66	0.99987	1287.66	0.99966	1287.66	0.98563
1286.23	0.90308	1286.23	0.99428	1286.23	1.00019	1286.23	0.99958	1286.23	0.99934	1286.23	0.98563
1284.8	0.91098	1284.8	0.99368	1284.8	1.00007	1284.8	0.99928	1284.8	0.99901	1284.8	0.98551
1283.37	0.91896	1283.37	0.99309	1283.37	0.99988	1283.37	0.99898	1283.37	0.99874	1283.37	0.98526
1281.94	0.9262	1281.94	0.99259	1281.94	0.99964	1281.94	0.9987	1281.94	0.99853	1281.94	0.98493
1280.52	0.93215	1280.52	0.99216	1280.52	0.99939	1280.52	0.99847	1280.52	0.99827	1280.52	0.98455
1279.09	0.93663	1279.09	0.99174	1279.09	0.99912	1279.09	0.9983	1279.09	0.99791	1279.09	0.98417
1277.66	0.93975	1277.66	0.99127	1277.66	0.99883	1277.66	0.99816	1277.66	0.99746	1277.66	0.9838
1276.23	0.94176	1276.23	0.99073	1276.23	0.99858	1276.23	0.99801	1276.23	0.99708	1276.23	0.98346
1274.8	0.94284	1274.8	0.9902	1274.8	0.99838	1274.8	0.99783	1274.8	0.99686	1274.8	0.98315
1273.37	0.94304	1273.37	0.98981	1273.37	0.99818	1273.37	0.99763	1273.37	0.99676	1273.37	0.98286
1271.94	0.9423	1271.94	0.98959	1271.94	0.99804	1271.94	0.99742	1271.94	0.99667	1271.94	0.98258
1270.51	0.94052	1270.51	0.98949	1270.51	0.99806	1270.51	0.99723	1270.51	0.99652	1270.51	0.98233
1269.08	0.93758	1269.08	0.98938	1269.08	0.99818	1269.08	0.99708	1269.08	0.9963	1269.08	0.98213
1267.65	0.93327	1267.65	0.98918	1267.65	0.99824	1267.65	0.99696	1267.65	0.99605	1267.65	0.98193
1266.22	0.92728	1266.22	0.98889	1266.22	0.99818	1266.22	0.99684	1266.22	0.99581	1266.22	0.9817
1264.79	0.91928	1264.79	0.98857	1264.79	0.99805	1264.79	0.99667	1264.79	0.99561	1264.79	0.98145
1263.37	0.909	1263.37	0.98826	1263.37	0.99789	1263.37	0.99642	1263.37	0.99546	1263.37	0.98123
1261.94	0.89617	1261.94	0.98798	1261.94	0.99762	1261.94	0.99613	1261.94	0.99533	1261.94	0.98104
1260.51	0.88075	1260.51	0.98768	1260.51	0.99724	1260.51	0.99585	1260.51	0.99513	1260.51	0.98083
1259.08	0.86315	1259.08	0.98732	1259.08	0.99682	1259.08	0.9956	1259.08	0.99482	1259.08	0.98058
1257.65	0.84414	1257.65	0.98683	1257.65	0.99643	1257.65	0.99535	1257.65	0.99441	1257.65	0.98034
1256.22	0.82448	1256.22	0.98622	1256.22	0.99613	1256.22	0.99507	1256.22	0.99399	1256.22	0.9801
1254.79	0.80476	1254.79	0.98557	1254.79	0.99597	1254.79	0.9948	1254.79	0.99358	1254.79	0.97985
1253.36	0.78553	1253.36	0.9849	1253.36	0.99586	1253.36	0.99458	1253.36	0.99317	1253.36	0.97958
1251.93	0.76728	1251.93	0.9842	1251.93	0.99565	1251.93	0.99435	1251.93	0.9928	1251.93	0.97926
1250.5	0.7504	1250.5	0.98344	1250.5	0.99526	1250.5	0.99407	1250.5	0.9925	1250.5	0.97885
1249.07	0.73517	1249.07	0.98271	1249.07	0.99479	1249.07	0.99371	1249.07	0.99224	1249.07	0.9784
1247.65	0.7219	1247.65	0.98206	1247.65	0.99435	1247.65	0.99331	1247.65	0.99195	1247.65	0.97795
1246.22	0.7109	1246.22	0.98146	1246.22	0.99394	1246.22	0.99292	1246.22	0.99156	1246.22	0.97755
1244.79	0.7025	1244.79	0.98085	1244.79	0.99348	1244.79	0.99255	1244.79	0.99106	1244.79	0.97718
1243.36	0.69708	1243.36	0.98016	1243.36	0.99296	1243.36	0.99214	1243.36	0.99051	1243.36	0.97682
1241.93	0.69508	1241.93	0.97936	1241.93	0.99242	1241.93	0.99168	1241.93	0.98996	1241.93	0.97643
1240.5	0.69682	1240.5	0.9784	1240.5	0.9919	1240.5	0.99117	1240.5	0.98945	1240.5	0.97602
1239.07	0.70246	1239.07	0.97728	1239.07	0.99138	1239.07	0.99061	1239.07	0.98897	1239.07	0.97558
1237.64	0.712	1237.64	0.97607	1237.64	0.99084	1237.64	0.99002	1237.64	0.98841	1237.64	0.9751
1236.21	0.72519	1236.21	0.97485	1236.21	0.99022	1236.21	0.98936	1236.21	0.98775	1236.21	0.97455
1234.78	0.74156	1234.78	0.97363	1234.78	0.98955	1234.78	0.98862	1234.78	0.98702	1234.78	0.97393
1233.35	0.76033	1233.35	0.97242	1233.35	0.98888	1233.35	0.98787	1233.35	0.9863	1233.35	0.97324
1231.92	0.78059	1231.92	0.97127	1231.92	0.98822	1231.92	0.9872	1231.92	0.98563	1231.92	0.97255
1230.5	0.80138	1230.5	0.97019	1230.5	0.98756	1230.5	0.98663	1230.5	0.98497	1230.5	0.97186
1229.07	0.82188	1229.07	0.96912	1229.07	0.98685	1229.07	0.98609	1229.07	0.98429	1229.07	0.97115
1227.64	0.84146	1227.64	0.96801	1227.64	0.98608	1227.64	0.98549	1227.64	0.9836	1227.64	0.9704
1226.21	0.85969	1226.21	0.96688	1226.21	0.98531	1226.21	0.98478	1226.21	0.98289	1226.21	0.96965
1224.78	0.87626	1224.78	0.96575	1224.78	0.98456	1224.78	0.98398	1224.78	0.9821	1224.78	0.96899
1223.35	0.89086	1223.35	0.96458	1223.35	0.98382	1223.35	0.98314	1223.35	0.98121	1223.35	0.9684
1221.92	0.90338	1221.92	0.96333	1221.92	0.98303	1221.92	0.9823	1221.92	0.98027	1221.92	0.96778
1220.49	0.91395	1220.49	0.962	1220.49	0.98213	1220.49	0.98142	1220.49	0.97934	1220.49	0.96701
1219.06	0.92281	1219.06	0.96061	1219.06	0.98106	1219.06	0.98042	1219.06	0.97839	1219.06	0.96607
1217.63	0.93006	1217.63	0.95914	1217.63	0.97983	1217.63	0.9793	1217.63	0.9773	1217.63	0.96501
1216.2	0.93572	1216.2	0.95765	1216.2	0.97848	1216.2	0.97814	1216.2	0.97602	1216.2	0.96385
1214.77	0.93984	1214.77	0.95616	1214.77	0.97707	1214.77	0.977	1214.77	0.97463	1214.77	0.9626
1213.35	0.94256	1213.35	0.95462	1213.35	0.97562	1213.35	0.97587	1213.35	0.97319	1213.35	0.96125
1211.92	0.94404	1211.92	0.95296	1211.92	0.97413	1211.92	0.97465	1211.92	0.97171	1211.92	0.95983
1210.49	0.94435	1210.49	0.9512	1210.49	0.97258	1210.49	0.97323	1210.49	0.97014	1210.49	0.95832
1209.06	0.94357	1209.06	0.94946	1209.06	0.97096	1209.06	0.97163	1209.06	0.96847	1209.06	0.95666
1207.63	0.94189	1207.63	0.9478	1207.63	0.96929	1207.63	0.96997	1207.63	0.96675	1207.63	0.95492
1206.2	0.93972	1206.2	0.94624	1206.2	0.96753	1206.2	0.96836	1206.2	0.96503	1206.2	0.95323
1204.77	0.93755	1204.77	0.94476	1204.77	0.96571	1204.77	0.96684	1204.77	0.96337	1204.77	0.95163
1203.34	0.93588	1203.34	0.94331	1203.34	0.9639	1203.34	0.96535	1203.34	0.96175	1203.34	0.95001
1201.91	0.93511	1201.91	0.94189	1201.91	0.96218	1201.91	0.96384	1201.91	0.96014	1201.91	0.9483
1200.48	0.93549	1200.48	0.94053	1200.48	0.96062	1200.48	0.96229	1200.48	0.95852	1200.48	0.94658
1199.05	0.937	1199.05	0.93934	1199.05	0.95917	1199.05	0.96077	1199.05	0.95699	1199.05	0.94495
1197.62	0.9394	1197.62	0.93835	1197.62	0.95778	1197.62	0.95933	1197.62	0.95566	1197.62	0.94342
1196.2	0.94226	1196.2	0.93748	1196.2	0.95638	1196.2	0.95801	1196.2	0.95454	1196.2	0.94196
1194.77	0.94514	1194.77	0.93665	1194.77	0.95489	1194.77	0.95673	1194.77	0.95348	1194.77	0.94059
1193.34	0.94767	1193.34	0.93585	1193.34	0.95331	1193.34	0.95544	1193.34	0.95232	1193.34	0.93927
1191.91	0.94964	1191.91	0.93503	1191.91	0.95163	1191.91	0.9541	1191.91	0.9509	1191.91	0.93792
1190.48	0.95096	1190.48	0.93413	1190.48	0.94985	1190.48	0.95268	1190.48	0.94913	1190.48	0.93647
1189.05	0.95165	1189.05	0.93308	1189.05	0.94793	1189.05	0.95107	1189.05	0.94703	1189.05	0.93483
1187.62	0.95165	1187.62	0.93184	1187.62	0.94584	1187.62	0.94918	1187.62	0.94474	1187.62	0.93296
1186.19	0.9508	1186.19	0.93036	1186.19	0.94353	1186.19	0.94704	1186.19	0.94239	1186.19	0.93086
1184.76	0.9489	1184.76	0.92859	1184.76	0.94099	1184.76	0.9447	1184.76	0.93997	1184.76	0.92852
1183.33	0.94571	1183.33	0.92657	1183.33	0.93821	1183.33	0.94221	1183.33	0.93735	1183.33	0.92593
1181.9	0.94105	1181.9	0.9243	1181.9	0.93518	1181.9	0.93951	1181.9	0.93447	1181.9	0.9231
1180.48	0.93483	1180.48	0.92178	1180.48	0.93191	1180.48	0.93652	1180.48	0.93136	1180.48	0.92002
1179.05	0.92723	1179.05	0.91903	1179.05	0.92843	1179.05	0.93323	1179.05	0.92803	1179.05	0.91671
1177.62	0.91878	1177.62	0.91617	1177.62	0.92482	1177.62	0.92973	1177.62	0.92451	1177.62	0.91319
1176.19	0.91007	1176.19	0.91324	1176.19	0.92115	1176.19	0.92618	1176.19	0.92086	1176.19	0.90955
1174.76	0.9015	1174.76	0.91027	1174.76	0.91741	1174.76	0.92266	1174.76	0.9172	1174.76	0.90592
1173.33	0.8931	1173.33	0.90728	1173.33	0.91363	1173.33	0.91921	1173.33	0.91361	1173.33	0.90242
1171.9	0.88448	1171.9	0.9044	1171.9	0.90986	1171.9	0.91587	1171.9	0.91009	1171.9	0.89905
1170.47	0.87526	1170.47	0.90179	1170.47	0.90621	1170.47	0.9127	1170.47	0.90667	1170.47	0.89577
1169.04	0.86556	1169.04	0.89954	1169.04	0.90276	1169.04	0.90975	1169.04	0.90345	1169.04	0.89259
1167.61	0.85625	1167.61	0.89763	1167.61	0.89961	1167.61	0.90702	1167.61	0.9005	1167.61	0.88964
1166.18	0.84843	1166.18	0.89595	1166.18	0.89677	1166.18	0.90449	1166.18	0.89781	1166.18	0.88701
1164.75	0.84222	1164.75	0.89448	1164.75	0.89413	1164.75	0.90209	1164.75	0.89532	1164.75	0.88469
1163.33	0.83546	1163.33	0.89327	1163.33	0.89155	1163.33	0.89984	1163.33	0.89305	1163.33	0.88262
1161.9	0.82374	1161.9	0.89228	1161.9	0.88901	1161.9	0.89777	1161.9	0.89103	1161.9	0.88072
1160.47	0.8025	1160.47	0.89136	1160.47	0.88655	1160.47	0.89588	1160.47	0.88925	1160.47	0.87897
1159.04	0.77035	1159.04	0.89041	1159.04	0.88426	1159.04	0.89413	1159.04	0.88753	1159.04	0.87728
1157.61	0.73079	1157.61	0.88948	1157.61	0.88217	1157.61	0.89241	1157.61	0.88569	1157.61	0.87556
1156.18	0.69056	1156.18	0.88865	1156.18	0.88017	1156.18	0.89059	1156.18	0.88378	1156.18	0.87377
1154.75	0.65647	1154.75	0.88784	1154.75	0.87815	1154.75	0.88869	1154.75	0.88197	1154.75	0.87192
1153.32	0.6334	1153.32	0.88692	1153.32	0.87601	1153.32	0.88677	1153.32	0.88034	1153.32	0.8701
1151.89	0.62424	1151.89	0.8859	1151.89	0.87374	1151.89	0.8849	1151.89	0.8788	1151.89	0.86834
1150.46	0.63031	1150.46	0.88488	1150.46	0.8714	1150.46	0.88309	1150.46	0.87722	1150.46	0.86666
1149.03	0.6513	1149.03	0.88386	1149.03	0.86915	1149.03	0.88133	1149.03	0.87557	1149.03	0.86501
1147.6	0.68494	1147.6	0.88274	1147.6	0.86706	1147.6	0.87963	1147.6	0.87387	1147.6	0.86324
1146.18	0.72698	1146.18	0.88151	1146.18	0.86508	1146.18	0.87794	1146.18	0.87212	1146.18	0.86125
1144.75	0.77195	1144.75	0.88023	1144.75	0.86308	1144.75	0.87615	1144.75	0.87027	1144.75	0.85911
[truncated: 522 more rows]

## Sheet: Fig. 1c
Figure 1c
hGO		F4-hGO		F6-hGO		F8-hGO		F10-hGO
Binding energy (eV)	Intensity	Binding energy (eV)	Intensity	Binding energy (eV)	Intensity	Binding energy (eV)	Intensity	Binding energy (eV)	Intensity
1350.08	215728	1350.08	299724	1350.08	296926	1350.08	282962	1350.08	286999
1349.08	218573	1349.08	286252	1349.08	298681	1349.08	280948	1349.08	292814
1348.08	230874	1348.08	285098	1348.08	285134	1348.08	282596	1348.08	297592
1347.08	224500	1347.08	302366	1347.08	286963	1347.08	277965	1347.08	288096
1346.08	218816	1346.08	292436	1346.08	280072	1346.08	284679	1346.08	296015
1345.08	229176	1345.08	285265	1345.08	276640	1345.08	280097	1345.08	284018
1344.08	214600	1344.08	279413	1344.08	287521	1344.08	289186	1344.08	289530
1343.08	218596	1343.08	279719	1343.08	290624	1343.08	277478	1343.08	286407
1342.08	230081	1342.08	282922	1342.08	280775	1342.08	272744	1342.08	285314
1341.08	208729	1341.08	290817	1341.08	283414	1341.08	277467	1341.08	300564
1340.08	221029	1340.08	280257	1340.08	288512	1340.08	283330	1340.08	295914
1339.08	216135	1339.08	285372	1339.08	275386	1339.08	280031	1339.08	267423
1338.08	215399	1338.08	273674	1338.08	285329	1338.08	280396	1338.08	285466
1337.08	220904	1337.08	282351	1337.08	288284	1337.08	270924	1337.08	280434
1336.08	216723	1336.08	287972	1336.08	276662	1336.08	273366	1336.08	281487
1335.08	222850	1335.08	285950	1335.08	272640	1335.08	276363	1335.08	291769
1334.08	216746	1334.08	285195	1334.08	267035	1334.08	262471	1334.08	283048
1333.08	203275	1333.08	287409	1333.08	273443	1333.08	265005	1333.08	285075
1332.08	217314	1332.08	279138	1332.08	265548	1332.08	270063	1332.08	285610
1331.08	199611	1331.08	284129	1331.08	265584	1331.08	257965	1331.08	279350
1330.08	198821	1330.08	276163	1330.08	270384	1330.08	274378	1330.08	287567
1329.08	218194	1329.08	267884	1329.08	274211	1329.08	262395	1329.08	283559
1328.08	212354	1328.08	279703	1328.08	273633	1328.08	273614	1328.08	274630
1327.08	211145	1327.08	272592	1327.08	268811	1327.08	274401	1327.08	278316
1326.08	212562	1326.08	285921	1326.08	278348	1326.08	270194	1326.08	278521
1325.08	218156	1325.08	284774	1325.08	266943	1325.08	268851	1325.08	290953
1324.08	215730	1324.08	281745	1324.08	267328	1324.08	266105	1324.08	279022
1323.08	208673	1323.08	279701	1323.08	265312	1323.08	271079	1323.08	286059
1322.08	219409	1322.08	280429	1322.08	263089	1322.08	262081	1322.08	285942
1321.08	210844	1321.08	278505	1321.08	273906	1321.08	268321	1321.08	283002
1320.08	211188	1320.08	285021	1320.08	268049	1320.08	265335	1320.08	281799
1319.08	207163	1319.08	274091	1319.08	263727	1319.08	257538	1319.08	273611
1318.08	207795	1318.08	277105	1318.08	258733	1318.08	262792	1318.08	282113
1317.08	216867	1317.08	264435	1317.08	264606	1317.08	263672	1317.08	273263
1316.08	207916	1316.08	265517	1316.08	275154	1316.08	263474	1316.08	271222
1315.08	216753	1315.08	285453	1315.08	276198	1315.08	267130	1315.08	276896
1314.08	211111	1314.08	280450	1314.08	271961	1314.08	262371	1314.08	275565
1313.08	213737	1313.08	282139	1313.08	268951	1313.08	271362	1313.08	276671
1312.08	210862	1312.08	278358	1312.08	264175	1312.08	261646	1312.08	285673
1311.08	218024	1311.08	266586	1311.08	270113	1311.08	266577	1311.08	265968
1310.08	211500	1310.08	277499	1310.08	271054	1310.08	257256	1310.08	273092
1309.08	215400	1309.08	275582	1309.08	255739	1309.08	268939	1309.08	277771
1308.08	217496	1308.08	278877	1308.08	256361	1308.08	269754	1308.08	274217
1307.08	209157	1307.08	277453	1307.08	271464	1307.08	260721	1307.08	273442
1306.08	218453	1306.08	277118	1306.08	257741	1306.08	267275	1306.08	274798
1305.08	215716	1305.08	273306	1305.08	273029	1305.08	254399	1305.08	264568
1304.08	212771	1304.08	274712	1304.08	265531	1304.08	261926	1304.08	286990
1303.08	208300	1303.08	273103	1303.08	258864	1303.08	263127	1303.08	275369
1302.08	214106	1302.08	268330	1302.08	268995	1302.08	268943	1302.08	269481
1301.08	214036	1301.08	270626	1301.08	258337	1301.08	268735	1301.08	272166
1300.08	212457	1300.08	268122	1300.08	268615	1300.08	261536	1300.08	280346
1299.08	212212	1299.08	279743	1299.08	261424	1299.08	266204	1299.08	273345
1298.08	221972	1298.08	273346	1298.08	261890	1298.08	272228	1298.08	271029
1297.08	223136	1297.08	268426	1297.08	273549	1297.08	258986	1297.08	274820
1296.08	218694	1296.08	275605	1296.08	268403	1296.08	273769	1296.08	281252
1295.08	215702	1295.08	267495	1295.08	270133	1295.08	254761	1295.08	269552
1294.08	218027	1294.08	279396	1294.08	258659	1294.08	260787	1294.08	275584
1293.08	223439	1293.08	274819	1293.08	265173	1293.08	258194	1293.08	271657
1292.08	205298	1292.08	282671	1292.08	266909	1292.08	263309	1292.08	275983
1291.08	215787	1291.08	273376	1291.08	271102	1291.08	271075	1291.08	270770
1290.08	212745	1290.08	270338	1290.08	260504	1290.08	273404	1290.08	280121
1289.08	212543	1289.08	273963	1289.08	254519	1289.08	266259	1289.08	282076
1288.08	225616	1288.08	272043	1288.08	260979	1288.08	267285	1288.08	272255
1287.08	212832	1287.08	283011	1287.08	266453	1287.08	267983	1287.08	271341
1286.08	213028	1286.08	267921	1286.08	259208	1286.08	273175	1286.08	268133
1285.08	216324	1285.08	274425	1285.08	256483	1285.08	262844	1285.08	289222
1284.08	225721	1284.08	274066	1284.08	267481	1284.08	264066	1284.08	278206
1283.08	221680	1283.08	270449	1283.08	265429	1283.08	266942	1283.08	281710
1282.08	215560	1282.08	283835	1282.08	261918	1282.08	266441	1282.08	270610
1281.08	216296	1281.08	285987	1281.08	259162	1281.08	266032	1281.08	278517
1280.08	215808	1280.08	285291	1280.08	266870	1280.08	261275	1280.08	277259
1279.08	209999	1279.08	285732	1279.08	252452	1279.08	257062	1279.08	275597
1278.08	227679	1278.08	276685	1278.08	267778	1278.08	263065	1278.08	273592
1277.08	221066	1277.08	273176	1277.08	257546	1277.08	261335	1277.08	278346
1276.08	222891	1276.08	275801	1276.08	262859	1276.08	278460	1276.08	293030
1275.08	225222	1275.08	276051	1275.08	268662	1275.08	269203	1275.08	276309
1274.08	215404	1274.08	277534	1274.08	276526	1274.08	275809	1274.08	285318
1273.08	219295	1273.08	288376	1273.08	273754	1273.08	258496	1273.08	287316
1272.08	222586	1272.08	285975	1272.08	269426	1272.08	267193	1272.08	284135
1271.08	220977	1271.08	282624	1271.08	267053	1271.08	264708	1271.08	275770
1270.08	225641	1270.08	277835	1270.08	265775	1270.08	272397	1270.08	279964
1269.08	218736	1269.08	287357	1269.08	266468	1269.08	273526	1269.08	276824
1268.08	218923	1268.08	291027	1268.08	274073	1268.08	281382	1268.08	282807
1267.08	224783	1267.08	291774	1267.08	263563	1267.08	277070	1267.08	282294
1266.08	234352	1266.08	288829	1266.08	264214	1266.08	268901	1266.08	284221
1265.08	228348	1265.08	284191	1265.08	283751	1265.08	280528	1265.08	284108
1264.08	224276	1264.08	281150	1264.08	268832	1264.08	283617	1264.08	295960
1263.08	226061	1263.08	276129	1263.08	274551	1263.08	275233	1263.08	291771
1262.08	232965	1262.08	284327	1262.08	278859	1262.08	280997	1262.08	281097
1261.08	229158	1261.08	286154	1261.08	261715	1261.08	271739	1261.08	286302
1260.08	234364	1260.08	290633	1260.08	277137	1260.08	289569	1260.08	286239
1259.08	232911	1259.08	285338	1259.08	271430	1259.08	273083	1259.08	281024
1258.08	236428	1258.08	285515	1258.08	272147	1258.08	267722	1258.08	293167
1257.08	233839	1257.08	286618	1257.08	271970	1257.08	279821	1257.08	293395
1256.08	237310	1256.08	289505	1256.08	260933	1256.08	282995	1256.08	287469
1255.08	224064	1255.08	287268	1255.08	274854	1255.08	281414	1255.08	293674
1254.08	227887	1254.08	299122	1254.08	277942	1254.08	283475	1254.08	289697
1253.08	225920	1253.08	283513	1253.08	276855	1253.08	285560	1253.08	292117
1252.08	232715	1252.08	301593	1252.08	285299	1252.08	284411	1252.08	284750
1251.08	225671	1251.08	301390	1251.08	283203	1251.08	279746	1251.08	288628
1250.08	236179	1250.08	298664	1250.08	281986	1250.08	280742	1250.08	300101
1249.08	236146	1249.08	291481	1249.08	277078	1249.08	279566	1249.08	303399
1248.08	238623	1248.08	299303	1248.08	294065	1248.08	288080	1248.08	300193
1247.08	236201	1247.08	301000	1247.08	287961	1247.08	284010	1247.08	312512
1246.08	240230	1246.08	305456	1246.08	289946	1246.08	288860	1246.08	294133
1245.08	241650	1245.08	299258	1245.08	287283	1245.08	292804	1245.08	291484
1244.08	238893	1244.08	297201	1244.08	275671	1244.08	293972	1244.08	297053
1243.08	243946	1243.08	300414	1243.08	275373	1243.08	286796	1243.08	302992
1242.08	248508	1242.08	310566	1242.08	285768	1242.08	288395	1242.08	298930
1241.08	244930	1241.08	295347	1241.08	291861	1241.08	294388	1241.08	307856
1240.08	240006	1240.08	308538	1240.08	296111	1240.08	288899	1240.08	298211
1239.08	240650	1239.08	306169	1239.08	288763	1239.08	293840	1239.08	296240
1238.08	246735	1238.08	317930	1238.08	288015	1238.08	291951	1238.08	301942
1237.08	237018	1237.08	308650	1237.08	290359	1237.08	299931	1237.08	295420
1236.08	239765	1236.08	308077	1236.08	298987	1236.08	299525	1236.08	294498
1235.08	244169	1235.08	292764	1235.08	283220	1235.08	287459	1235.08	298731
1234.08	238629	1234.08	307817	1234.08	298357	1234.08	295383	1234.08	318648
1233.08	245533	1233.08	308011	1233.08	292660	1233.08	296785	1233.08	301666
1232.08	250122	1232.08	309296	1232.08	293813	1232.08	302448	1232.08	298366
1231.08	254580	1231.08	317022	1231.08	283541	1231.08	297063	1231.08	310614
1230.08	247784	1230.08	324056	1230.08	287946	1230.08	298835	1230.08	313869
1229.08	265029	1229.08	322486	1229.08	291050	1229.08	311122	1229.08	321978
1228.08	258250	1228.08	324656	1228.08	297597	1228.08	309509	1228.08	311895
1227.08	257090	1227.08	313329	1227.08	296433	1227.08	311164	1227.08	312438
1226.08	253648	1226.08	323627	1226.08	290767	1226.08	303425	1226.08	303798
1225.08	250713	1225.08	322145	1225.08	303494	1225.08	307630	1225.08	315710
1224.08	256484	1224.08	315580	1224.08	307081	1224.08	311190	1224.08	315055
1223.08	261359	1223.08	324101	1223.08	298174	1223.08	310373	1223.08	321772
1222.08	263146	1222.08	325532	1222.08	293218	1222.08	303902	1222.08	310736
1221.08	257360	1221.08	318309	1221.08	304821	1221.08	309135	1221.08	318015
1220.08	260930	1220.08	307119	1220.08	291736	1220.08	306585	1220.08	317882
1219.08	245632	1219.08	307741	1219.08	291285	1219.08	299133	1219.08	297009
1218.08	240762	1218.08	301323	1218.08	290434	1218.08	290549	1218.08	309200
1217.08	240243	1217.08	301913	1217.08	291986	1217.08	290445	1217.08	299436
1216.08	226368	1216.08	298247	1216.08	269629	1216.08	279487	1216.08	298210
1215.08	234383	1215.08	299681	1215.08	270528	1215.08	282655	1215.08	301822
1214.08	225773	1214.08	286225	1214.08	280402	1214.08	279143	1214.08	292365
1213.08	220787	1213.08	284026	1213.08	272631	1213.08	275888	1213.08	280898
1212.08	217668	1212.08	291916	1212.08	266578	1212.08	264455	1212.08	286393
1211.08	224169	1211.08	284481	1211.08	264541	1211.08	264772	1211.08	284921
1210.08	221011	1210.08	278931	1210.08	261887	1210.08	279370	1210.08	276846
1209.08	229384	1209.08	282266	1209.08	263632	1209.08	265552	1209.08	286386
1208.08	233241	1208.08	284142	1208.08	265960	1208.08	259080	1208.08	272392
1207.08	224439	1207.08	288010	1207.08	269506	1207.08	270794	1207.08	292448
1206.08	210942	1206.08	279645	1206.08	266043	1206.08	265765	1206.08	292434
1205.08	215242	1205.08	280321	1205.08	272564	1205.08	262842	1205.08	288178
1204.08	220647	1204.08	287499	1204.08	270959	1204.08	273216	1204.08	284257
1203.08	220717	1203.08	284023	1203.08	267657	1203.08	264074	1203.08	292383
1202.08	229513	1202.08	281723	1202.08	272179	1202.08	271257	1202.08	295854
1201.08	235216	1201.08	290695	1201.08	264027	1201.08	268162	1201.08	290327
1200.08	238212	1200.08	283605	1200.08	275265	1200.08	269043	1200.08	278015
1199.08	228798	1199.08	288690	1199.08	267828	1199.08	270752	1199.08	299294
1198.08	219464	1198.08	286822	1198.08	272221	1198.08	276249	1198.08	293586
1197.08	226236	1197.08	280657	1197.08	274014	1197.08	264416	1197.08	283463
1196.08	229177	1196.08	288752	1196.08	275050	1196.08	272193	1196.08	279112
1195.08	235296	1195.08	287537	1195.08	273494	1195.08	266330	1195.08	288170
1194.08	230612	1194.08	292117	1194.08	276648	1194.08	270266	1194.08	282544
1193.08	228558	1193.08	289505	1193.08	265510	1193.08	260476	1193.08	289236
1192.08	233402	1192.08	294864	1192.08	277954	1192.08	270718	1192.08	280541
1191.08	234066	1191.08	293199	1191.08	275121	1191.08	276423	1191.08	285283
1190.08	220989	1190.08	291372	1190.08	280189	1190.08	276244	1190.08	299540
1189.08	235372	1189.08	291655	1189.08	278026	1189.08	282850	1189.08	294124
1188.08	224196	1188.08	285913	1188.08	280825	1188.08	277011	1188.08	285568
1187.08	229631	1187.08	289729	1187.08	270127	1187.08	282335	1187.08	293476
1186.08	228374	1186.08	292215	1186.08	278055	1186.08	268936	1186.08	298983
1185.08	235301	1185.08	291519	1185.08	281019	1185.08	271892	1185.08	286977
1184.08	233789	1184.08	293554	1184.08	277739	1184.08	272106	1184.08	287000
1183.08	241221	1183.08	294257	1183.08	282951	1183.08	281380	1183.08	291334
1182.08	227851	1182.08	286089	1182.08	285309	1182.08	278525	1182.08	294051
1181.08	229718	1181.08	295480	1181.08	286963	1181.08	281978	1181.08	296048
1180.08	236589	1180.08	306617	1180.08	277604	1180.08	273774	1180.08	303060
1179.08	245217	1179.08	302556	1179.08	275150	1179.08	279456	1179.08	294015
1178.08	236576	1178.08	298831	1178.08	274104	1178.08	284452	1178.08	300517
1177.08	234080	1177.08	300833	1177.08	286534	1177.08	285365	1177.08	307668
1176.08	230659	1176.08	297393	1176.08	287539	1176.08	277678	1176.08	302706
1175.08	239990	1175.08	301805	1175.08	286985	1175.08	280411	1175.08	300260
1174.08	240715	1174.08	295136	1174.08	290393	1174.08	280153	1174.08	298636
1173.08	237558	1173.08	306673	1173.08	288530	1173.08	280234	1173.08	305271
1172.08	244707	1172.08	299468	1172.08	281713	1172.08	292375	1172.08	292157
1171.08	241450	1171.08	301313	1171.08	280900	1171.08	283682	1171.08	306000
1170.08	241906	1170.08	306607	1170.08	287240	1170.08	291923	1170.08	305080
1169.08	232567	1169.08	307098	1169.08	287538	1169.08	283575	1169.08	298838
1168.08	235005	1168.08	300246	1168.08	293303	1168.08	290548	1168.08	310467
1167.08	241955	1167.08	296486	1167.08	272729	1167.08	289327	1167.08	300192
1166.08	242134	1166.08	299507	1166.08	288628	1166.08	291171	1166.08	312469
1165.08	245784	1165.08	301786	1165.08	297580	1165.08	290034	1165.08	302671
1164.08	238040	1164.08	319655	1164.08	295623	1164.08	288837	1164.08	312784
1163.08	256708	1163.08	289766	1163.08	292165	1163.08	288256	1163.08	306169
1162.08	249260	1162.08	302103	1162.08	291442	1162.08	292424	1162.08	295998
1161.08	241662	1161.08	293428	1161.08	290097	1161.08	294423	1161.08	299672
1160.08	241752	1160.08	296560	1160.08	291602	1160.08	292562	1160.08	304276
1159.08	245382	1159.08	306106	1159.08	285174	1159.08	299499	1159.08	307722
1158.08	248928	1158.08	307032	1158.08	284570	1158.08	290688	1158.08	304824
1157.08	245903	1157.08	310716	1157.08	285415	1157.08	296155	1157.08	313426
1156.08	243211	1156.08	315930	1156.08	297142	1156.08	297237	1156.08	310677
1155.08	244160	1155.08	313052	1155.08	294650	1155.08	289745	1155.08	314533
1154.08	255932	1154.08	311717	1154.08	297664	1154.08	295829	1154.08	311280
1153.08	249226	1153.08	310775	1153.08	304669	1153.08	288993	1153.08	309588
1152.08	252496	1152.08	307290	1152.08	293991	1152.08	288849	1152.08	313201
1151.08	256523	1151.08	303902	1151.08	295838	1151.08	300718	1151.08	316935
1150.08	251062	1150.08	312827	1150.08	299538	1150.08	296817	1150.08	320721
1149.08	246945	1149.08	317246	1149.08	300919	1149.08	298775	1149.08	323805
1148.08	259030	1148.08	324065	1148.08	305146	1148.08	298384	1148.08	322211
1147.08	252411	1147.08	315479	1147.08	291534	1147.08	299510	1147.08	325945
1146.08	259795	1146.08	318761	1146.08	303453	1146.08	307634	1146.08	325257
1145.08	256866	1145.08	314796	1145.08	303900	1145.08	300892	1145.08	328098
1144.08	253512	1144.08	318008	1144.08	301233	1144.08	309008	1144.08	328288
1143.08	253977	1143.08	320693	1143.08	301200	1143.08	312361	1143.08	310618
1142.08	256762	1142.08	327202	1142.08	297785	1142.08	300699	1142.08	317193
1141.08	256532	1141.08	315393	1141.08	295527	1141.08	305609	1141.08	323253
1140.08	258372	1140.08	321979	1140.08	306063	1140.08	301044	1140.08	321688
1139.08	271182	1139.08	324357	1139.08	310361	1139.08	312164	1139.08	320917
1138.08	262674	1138.08	312809	1138.08	315722	1138.08	308539	1138.08	324868
1137.08	256394	1137.08	325573	1137.08	310069	1137.08	310705	1137.08	323837
1136.08	258385	1136.08	324243	1136.08	302068	1136.08	305859	1136.08	324239
1135.08	263413	1135.08	322119	1135.08	305650	1135.08	309709	1135.08	316964
1134.08	267386	1134.08	324527	1134.08	299634	1134.08	305019	1134.08	327271
1133.08	259195	1133.08	322338	1133.08	304415	1133.08	306909	1133.08	332378
1132.08	260808	1132.08	330994	1132.08	310761	1132.08	302625	1132.08	328782
1131.08	259283	1131.08	323302	1131.08	311730	1131.08	314365	1131.08	323193
1130.08	252496	1130.08	331214	1130.08	313773	1130.08	314447	1130.08	331719
1129.08	264549	1129.08	337893	1129.08	315789	1129.08	308777	1129.08	339297
1128.08	255666	1128.08	330206	1128.08	309346	1128.08	311266	1128.08	326214
1127.08	261570	1127.08	322475	1127.08	316213	1127.08	320141	1127.08	339915
1126.08	270060	1126.08	329826	1126.08	315277	1126.08	317098	1126.08	325861
1125.08	273217	1125.08	322042	1125.08	322084	1125.08	313609	1125.08	332090
1124.08	264747	1124.08	330079	1124.08	312991	1124.08	306432	1124.08	328093
1123.08	264261	1123.08	330651	1123.08	305185	1123.08	320826	1123.08	337667
1122.08	274135	1122.08	338267	1122.08	323417	1122.08	318804	1122.08	339097
1121.08	275013	1121.08	337564	1121.08	299002	1121.08	308316	1121.08	332512
1120.08	270701	1120.08	330580	1120.08	312394	1120.08	310523	1120.08	328367
1119.08	264466	1119.08	335174	1119.08	306987	1119.08	320639	1119.08	341835
1118.08	271970	1118.08	333074	1118.08	315515	1118.08	316549	1118.08	347897
1117.08	269061	1117.08	323715	1117.08	321729	1117.08	324897	1117.08	344443
1116.08	264695	1116.08	336908	1116.08	315822	1116.08	319262	1116.08	339439
1115.08	274636	1115.08	332911	1115.08	321447	1115.08	318678	1115.08	325883
1114.08	266595	1114.08	333905	1114.08	316021	1114.08	320196	1114.08	331725
1113.08	260725	1113.08	335975	1113.08	325576	1113.08	323804	1113.08	337861
1112.08	273130	1112.08	337802	1112.08	315454	1112.08	318534	1112.08	338981
1111.08	275894	1111.08	346422	1111.08	321782	1111.08	317918	1111.08	343334
1110.08	275672	1110.08	345339	1110.08	324302	1110.08	333562	1110.08	334841
1109.08	272405	1109.08	334021	1109.08	326308	1109.08	319571	1109.08	345384
1108.08	272092	1108.08	342883	1108.08	340837	1108.08	319765	1108.08	342319
1107.08	279871	1107.08	341383	1107.08	324866	1107.08	323581	1107.08	347197
1106.08	283567	1106.08	345970	1106.08	329851	1106.08	325244	1106.08	339787
1105.08	272368	1105.08	336725	1105.08	330382	1105.08	328911	1105.08	348897
1104.08	274768	1104.08	343525	1104.08	330418	1104.08	341898	1104.08	354725
1103.08	284818	1103.08	349046	1103.08	321261	1103.08	329722	1103.08	357807
1102.08	278524	1102.08	341928	1102.08	330172	1102.08	329602	1102.08	342732
1101.08	289798	1101.08	351707	1101.08	324819	1101.08	325332	1101.08	339581
1100.08	276150	1100.08	355063	1100.08	327703	1100.08	334895	1100.08	344895
1099.08	286203	1099.08	348506	1099.08	331694	1099.08	340233	1099.08	352123
1098.08	287493	1098.08	354613	1098.08	328423	1098.08	333067	1098.08	341044
1097.08	288816	1097.08	353382	1097.08	315019	1097.08	328478	1097.08	364025
1096.08	277797	1096.08	341159	1096.08	328168	1096.08	327358	1096.08	359602
1095.08	279080	1095.08	350326	1095.08	327762	1095.08	335725	1095.08	344860
1094.08	288773	1094.08	341792	1094.08	328898	1094.08	329491	1094.08	355785
1093.08	280884	1093.08	345052	1093.08	342237	1093.08	325880	1093.08	351155
1092.08	288357	1092.08	356315	1092.08	334611	1092.08	335962	1092.08	355608
1091.08	289040	1091.08	350884	1091.08	338789	1091.08	339453	1091.08	351874
1090.08	274288	1090.08	351387	1090.08	338399	1090.08	332090	1090.08	359635
1089.08	285561	1089.08	349596	1089.08	333063	1089.08	337815	1089.08	352170
1088.08	279658	1088.08	361397	1088.08	343395	1088.08	337257	1088.08	364626
1087.08	283534	1087.08	354661	1087.08	334731	1087.08	346583	1087.08	353463
1086.08	294831	1086.08	360960	1086.08	341416	1086.08	336816	1086.08	352891
1085.08	286345	1085.08	359188	1085.08	342245	1085.08	334918	1085.08	366886
1084.08	286555	1084.08	364646	1084.08	343544	1084.08	337655	1084.08	361263
1083.08	288621	1083.08	360729	1083.08	344543	1083.08	341144	1083.08	358526
1082.08	287504	1082.08	357304	1082.08	344317	1082.08	336755	1082.08	363212
1081.08	293957	1081.08	369123	1081.08	342552	1081.08	348629	1081.08	365256
1080.08	293837	1080.08	359205	1080.08	330118	1080.08	336651	1080.08	357581
1079.08	289227	1079.08	353240	1079.08	340951	1079.08	345132	1079.08	367615
1078.08	298356	1078.08	367551	1078.08	335850	1078.08	340892	1078.08	363666
1077.08	294639	1077.08	360633	1077.08	335670	1077.08	342725	1077.08	359968
1076.08	295707	1076.08	371847	1076.08	346898	1076.08	348670	1076.08	354916
1075.08	286709	1075.08	356874	1075.08	346774	1075.08	344370	1075.08	360735
1074.08	289731	1074.08	356597	1074.08	348963	1074.08	356317	1074.08	376728
1073.08	292748	1073.08	368075	1073.08	351913	1073.08	347525	1073.08	370572
1072.08	294503	1072.08	377352	1072.08	345744	1072.08	335955	1072.08	376695
1071.08	301265	1071.08	388579	1071.08	350572	1071.08	352999	1071.08	372140
1070.08	295760	1070.08	402127	1070.08	355032	1070.08	356460	1070.08	367340
1069.08	294475	1069.08	367149	1069.08	347203	1069.08	346581	1069.08	368555
1068.08	303877	1068.08	380340	1068.08	346947	1068.08	349557	1068.08	375809
1067.08	293914	1067.08	368696	1067.08	346782	1067.08	357107	1067.08	369111
1066.08	304691	1066.08	397496	1066.08	362390	1066.08	355171	1066.08	383337
1065.08	303142	1065.08	373447	1065.08	352347	1065.08	360896	1065.08	372821
1064.08	309975	1064.08	360844	1064.08	354443	1064.08	358409	1064.08	368522
1063.08	305796	1063.08	370418	1063.08	350330	1063.08	363238	1063.08	378262
1062.08	295938	1062.08	372659	1062.08	349383	1062.08	361577	1062.08	378770
1061.08	316084	1061.08	373565	1061.08	348595	1061.08	364275	1061.08	382065
1060.08	314147	1060.08	370419	1060.08	360139	1060.08	351326	1060.08	381063
1059.08	305292	1059.08	380458	1059.08	348851	1059.08	363359	1059.08	382988
1058.08	301277	1058.08	376431	1058.08	362338	1058.08	372361	1058.08	384504
1057.08	305703	1057.08	378303	1057.08	351795	1057.08	363664	1057.08	394349
1056.08	312245	1056.08	374627	1056.08	347283	1056.08	360586	1056.08	388447
1055.08	306394	1055.08	381022	1055.08	361672	1055.08	369475	1055.08	389087
1054.08	310101	1054.08	384684	1054.08	357727	1054.08	365925	1054.08	390135
1053.08	315816	1053.08	377360	1053.08	364117	1053.08	361171	1053.08	382433
1052.08	313778	1052.08	392015	1052.08	358235	1052.08	368783	1052.08	388838
1051.08	320247	1051.08	392338	1051.08	365035	1051.08	361590	1051.08	391324
1050.08	320529	1050.08	385113	1050.08	366707	1050.08	375259	1050.08	395020
1049.08	319816	1049.08	395661	1049.08	359578	1049.08	363343	1049.08	390566
1048.08	315697	1048.08	384950	1048.08	357815	1048.08	369364	1048.08	381811
1047.08	313010	1047.08	380360	1047.08	367833	1047.08	360451	1047.08	378530
1046.08	317874	1046.08	386493	1046.08	372608	1046.08	363893	1046.08	384267
1045.08	318587	1045.08	388553	1045.08	371650	1045.08	371195	1045.08	391918
1044.08	308654	1044.08	389997	1044.08	381543	1044.08	365180	1044.08	399480
1043.08	305871	1043.08	398928	1043.08	355230	1043.08	378594	1043.08	393949
1042.08	309228	1042.08	396886	1042.08	373063	1042.08	371501	1042.08	394458
1041.08	319806	1041.08	387231	1041.08	371000	1041.08	384779	1041.08	388338
1040.08	328855	1040.08	402433	1040.08	371116	1040.08	384960	1040.08	384792
1039.08	309562	1039.08	398431	1039.08	365122	1039.08	378643	1039.08	402194
1038.08	322251	1038.08	392359	1038.08	363315	1038.08	370603	1038.08	397278
1037.08	323123	1037.08	406131	1037.08	374428	1037.08	371211	1037.08	406481
1036.08	331090	1036.08	404368	1036.08	352745	1036.08	374425	1036.08	405909
1035.08	326684	1035.08	397660	1035.08	364029	1035.08	380613	1035.08	395773
1034.08	323453	1034.08	389473	1034.08	367551	1034.08	375051	1034.08	405191
1033.08	326300	1033.08	403399	1033.08	375041	1033.08	384550	1033.08	418231
1032.08	329651	1032.08	392599	1032.08	366816	1032.08	376782	1032.08	407842
1031.08	326318	1031.08	399957	1031.08	368505	1031.08	376326	1031.08	402736
1030.08	320737	1030.08	411344	1030.08	367999	1030.08	387652	1030.08	414798
1029.08	330938	1029.08	396357	1029.08	379495	1029.08	390147	1029.08	410300
1028.08	326955	1028.08	404992	1028.08	375730	1028.08	389757	1028.08	410956
1027.08	332420	1027.08	408699	1027.08	376959	1027.08	389292	1027.08	414905
1026.08	338465	1026.08	403544	1026.08	361531	1026.08	394033	1026.08	405803
1025.08	345654	1025.08	402286	1025.08	388387	1025.08	386355	1025.08	411810
1024.08	329393	1024.08	407874	1024.08	390309	1024.08	385169	1024.08	412996
1023.08	330834	1023.08	403082	1023.08	387503	1023.08	393208	1023.08	414301
1022.08	338527	1022.08	416596	1022.08	386810	1022.08	396311	1022.08	411439
1021.08	349068	1021.08	409157	1021.08	387665	1021.08	389979	1021.08	419799
1020.08	347066	1020.08	426825	1020.08	388148	1020.08	398355	1020.08	420140
1019.08	345156	1019.08	415699	1019.08	395307	1019.08	407883	1019.08	418808
1018.08	349674	1018.08	420945	1018.08	403321	1018.08	389290	1018.08	418501
1017.08	336334	1017.08	427485	1017.08	398393	1017.08	391856	1017.08	421881
1016.08	346618	1016.08	422358	1016.08	389456	1016.08	400847	1016.08	428673
1015.08	348461	1015.08	415253	1015.08	400674	1015.08	414174	1015.08	427325
1014.08	337856	1014.08	415095	1014.08	412801	1014.08	407658	1014.08	430742
1013.08	340656	1013.08	417764	1013.08	395471	1013.08	395993	1013.08	429742
1012.08	343151	1012.08	410958	1012.08	394757	1012.08	395906	1012.08	424112
1011.08	348708	1011.08	418505	1011.08	404409	1011.08	386860	1011.08	431181
1010.08	352083	1010.08	412126	1010.08	396096	1010.08	405743	1010.08	422417
1009.08	344358	1009.08	414535	1009.08	393329	1009.08	394194	1009.08	421375
1008.08	347999	1008.08	421332	1008.08	415361	1008.08	392207	1008.08	426759
1007.08	353254	1007.08	417035	1007.08	398472	1007.08	409394	1007.08	423101
1006.08	347660	1006.08	417975	1006.08	404348	1006.08	408525	1006.08	437061
1005.08	354841	1005.08	432886	1005.08	408112	1005.08	397400	1005.08	441309
1004.08	360533	1004.08	437746	1004.08	403940	1004.08	420624	1004.08	443784
1003.08	368761	1003.08	436767	1003.08	413768	1003.08	416717	1003.08	438046
1002.08	357795	1002.08	447754	1002.08	420525	1002.08	412620	1002.08	441017
1001.08	370363	1001.08	450608	1001.08	425750	1001.08	425848	1001.08	447978
1000.08	371880	1000.08	451144	1000.08	434883	1000.08	430936	1000.08	471834
999.08	379644	999.08	457759	999.08	427534	999.08	436678	999.08	460326
998.08	366113	998.08	463932	998.08	434069	998.08	428988	998.08	455704
997.08	376964	997.08	446629	997.08	433792	997.08	438204	997.08	451064
996.08	366563	996.08	451834	996.08	428317	996.08	432967	996.08	449575
995.08	363569	995.08	443993	995.08	406928	995.08	426862	995.08	435207
994.08	348573	994.08	423779	994.08	405308	994.08	421100	994.08	435837
993.08	342445	993.08	428905	993.08	420105	993.08	402004	993.08	441583
992.08	352221	992.08	426249	992.08	405334	992.08	410800	992.08	431111
991.08	341839	991.08	422112	991.08	403225	991.08	413429	991.08	440506
990.08	345926	990.08	415987	990.08	401368	990.08	398193	990.08	413878
989.08	337513	989.08	414309	989.08	399856	989.08	405335	989.08	419567
988.08	336955	988.08	415620	988.08	394155	988.08	401122	988.08	416863
987.08	328644	987.08	400699	987.08	391654	987.08	386669	987.08	413912
986.08	351690	986.08	412396	986.08	392664	986.08	400725	986.08	406673
985.08	332424	985.08	407509	985.08	393663	985.08	397611	985.08	418240
984.08	333647	984.08	415725	984.08	386419	984.08	406612	984.08	425229
983.08	343789	983.08	413190	983.08	396580	983.08	398243	983.08	431257
982.08	345829	982.08	431221	982.08	409919	982.08	411334	982.08	440727
981.08	345036	981.08	438454	981.08	428734	981.08	425872	981.08	456984
980.08	380471	980.08	459237	980.08	438225	980.08	443225	980.08	474561
979.08	397858	979.08	471941	979.08	459115	979.08	453864	979.08	486603
978.08	408802	978.08	487993	978.08	473720	978.08	474003	978.08	504111
977.08	418740	977.08	502328	977.08	491386	977.08	492111	977.08	516311
976.08	402434	976.08	504460	976.08	500313	976.08	486208	976.08	514066
975.08	390454	975.08	465185	975.08	475308	975.08	468306	975.08	507875
974.08	382146	974.08	464947	974.08	445462	974.08	450696	974.08	480262
973.08	367153	973.08	449497	973.08	430024	973.08	435056	973.08	465026
972.08	364690	972.08	430010	972.08	428243	972.08	429542	972.08	449986
971.08	353646	971.08	427102	971.08	403734	971.08	412851	971.08	429000
970.08	327579	970.08	410942	970.08	395845	970.08	400930	970.08	433362
969.08	318688	969.08	386254	969.08	383307	969.08	379956	969.08	417182
968.08	319128	968.08	389513	968.08	377165	968.08	365663	968.08	387059
967.08	298132	967.08	376678	967.08	362332	967.08	363066	967.08	383852
966.08	292085	966.08	359847	966.08	347319	966.08	349500	966.08	378521
965.08	289624	965.08	357438	965.08	343591	965.08	339185	965.08	365317
964.08	280655	964.08	348263	964.08	337300	964.08	335493	964.08	372781
963.08	270622	963.08	356092	963.08	345361	963.08	336873	963.08	360536
962.08	270120	962.08	343359	962.08	336584	962.08	321073	962.08	353276
961.08	271743	961.08	345627	961.08	345249	961.08	327598	961.08	357648
960.08	273673	960.08	347291	960.08	338477	960.08	330758	960.08	349847
959.08	268834	959.08	349873	959.08	335335	959.08	330628	959.08	351998
958.08	278460	958.08	350517	958.08	336819	958.08	332498	958.08	345080
957.08	280543	957.08	349841	957.08	332588	957.08	330007	957.08	346506
956.08	272849	956.08	348281	956.08	348726	956.08	333383	956.08	366839
955.08	279074	955.08	353968	955.08	344518	955.08	333802	955.08	358999
954.08	273957	954.08	351743	954.08	341556	954.08	337141	954.08	355334
953.08	272153	953.08	350395	953.08	344596	953.08	321270	953.08	361499
952.08	272530	952.08	357798	952.08	338781	952.08	333376	952.08	351283
951.08	289175	951.08	360462	951.08	342706	951.08	339825	951.08	363491
950.08	277209	950.08	351785	950.08	343788	950.08	330504	950.08	361986
949.08	267546	949.08	356473	949.08	344866	949.08	334021	949.08	368126
948.08	275433	948.08	361208	948.08	356090	948.08	328457	948.08	368046
947.08	278209	947.08	357920	947.08	339136	947.08	344550	947.08	363874
946.08	283695	946.08	359725	946.08	349418	946.08	339896	946.08	365095
945.08	280834	945.08	361492	945.08	353241	945.08	333789	945.08	358679
944.08	284472	944.08	363574	944.08	357031	944.08	338955	944.08	367071
943.08	285815	943.08	369528	943.08	349886	943.08	340916	943.08	377142
942.08	276027	942.08	359611	942.08	357432	942.08	340604	942.08	368331
941.08	272772	941.08	357580	941.08	354775	941.08	344029	941.08	362443
940.08	280692	940.08	351099	940.08	348602	940.08	340461	940.08	371993
939.08	287587	939.08	368135	939.08	354031	939.08	348947	939.08	379873
938.08	290243	938.08	366779	938.08	353436	938.08	336704	938.08	372712
937.08	282241	937.08	365625	937.08	351198	937.08	343914	937.08	375863
936.08	283088	936.08	362161	936.08	354061	936.08	344755	936.08	367481
935.08	287617	935.08	366028	935.08	352894	935.08	337169	935.08	377638
934.08	284426	934.08	364252	934.08	361059	934.08	334871	934.08	376264
933.08	287467	933.08	366639	933.08	352482	933.08	336909	933.08	363700
932.08	286420	932.08	363119	932.08	356469	932.08	343311	932.08	367393
931.08	282937	931.08	364748	931.08	354878	931.08	341215	931.08	365877
930.08	287511	930.08	375541	930.08	366844	930.08	340100	930.08	377592
929.08	287402	929.08	382159	929.08	354463	929.08	346949	929.08	378200
928.08	274802	928.08	385620	928.08	357500	928.08	345873	928.08	379833
927.08	285571	927.08	372248	927.08	353194	927.08	347756	927.08	380617
926.08	298353	926.08	361837	926.08	366014	926.08	345227	926.08	381383
925.08	284892	925.08	377647	925.08	360781	925.08	346465	925.08	377659
924.08	279693	924.08	364837	924.08	357048	924.08	351581	924.08	371485
923.08	287055	923.08	369133	923.08	364254	923.08	342177	923.08	387241
922.08	284609	922.08	363907	922.08	356227	922.08	343241	922.08	374316
921.08	288965	921.08	376849	921.08	353233	921.08	345625	921.08	367729
920.08	286655	920.08	364998	920.08	345496	920.08	338554	920.08	377542
919.08	293890	919.08	376341	919.08	357140	919.08	344945	919.08	372255
918.08	286605	918.08	369178	918.08	352203	918.08	346456	918.08	379623
917.08	289347	917.08	376817	917.08	352981	917.08	340800	917.08	380503
916.08	279170	916.08	357490	916.08	358553	916.08	350864	916.08	372382
915.08	281202	915.08	370697	915.08	355518	915.08	337621	915.08	379679
914.08	290828	914.08	377002	914.08	365106	914.08	360575	914.08	388145
913.08	288936	913.08	373365	913.08	368255	913.08	355943	913.08	389155
912.08	286485	912.08	376830	912.08	362011	912.08	349602	912.08	387645
911.08	285143	911.08	382017	911.08	365871	911.08	341443	911.08	388780
910.08	290651	910.08	387554	910.08	362698	910.08	349424	910.08	386969
909.08	295856	909.08	373630	909.08	363465	909.08	345652	909.08	373076
908.08	295024	908.08	382360	908.08	377954	908.08	346601	908.08	391047
907.08	290019	907.08	370487	907.08	367357	907.08	345748	907.08	391835
906.08	295383	906.08	379067	906.08	371820	906.08	362765	906.08	385250
905.08	294307	905.08	388481	905.08	370452	905.08	355534	905.08	387451
904.08	289721	904.08	376366	904.08	375748	904.08	353372	904.08	387132
903.08	304048	903.08	374143	903.08	367043	903.08	354617	903.08	391950
902.08	287391	902.08	380853	902.08	377052	902.08	358409	902.08	387496
901.08	309064	901.08	382369	901.08	374812	901.08	359623	901.08	391594
900.08	295916	900.08	373187	900.08	374393	900.08	371510	900.08	400246
899.08	296003	899.08	378573	899.08	382257	899.08	356333	899.08	393058
898.08	294370	898.08	383388	898.08	374665	898.08	370083	898.08	383409
897.08	293883	897.08	384566	897.08	377521	897.08	360379	897.08	396800
896.08	301330	896.08	377722	896.08	378914	896.08	363450	896.08	388927
895.08	307754	895.08	379452	895.08	375113	895.08	354864	895.08	396706
894.08	296788	894.08	387279	894.08	381151	894.08	352455	894.08	397804
893.08	301251	893.08	383080	893.08	368744	893.08	364286	893.08	399093
892.08	301244	892.08	384387	892.08	376437	892.08	356670	892.08	410844
891.08	292969	891.08	379509	891.08	362583	891.08	358036	891.08	392671
890.08	302998	890.08	379763	890.08	362023	890.08	365134	890.08	389390
889.08	284396	889.08	368747	889.08	360560	889.08	347008	889.08	384070
888.08	286343	888.08	347089	888.08	361847	888.08	348473	888.08	383088
887.08	285499	887.08	358433	887.08	354867	887.08	342326	887.08	381379
886.08	283081	886.08	357839	886.08	338161	886.08	332709	886.08	368369
885.08	273720	885.08	361747	885.08	335607	885.08	333843	885.08	378847
884.08	279507	884.08	366469	884.08	355322	884.08	338186	884.08	365750
883.08	289066	883.08	351265	883.08	351025	883.08	342461	883.08	374226
882.08	282619	882.08	352553	882.08	337995	882.08	337521	882.08	367361
881.08	282680	881.08	364057	881.08	346645	881.08	331065	881.08	369601
880.08	278599	880.08	358443	880.08	350919	880.08	347941	880.08	369613
879.08	277912	879.08	351969	879.08	343208	879.08	339366	879.08	369741
878.08	277847	878.08	355339	878.08	341906	878.08	331848	878.08	380696
877.08	275650	877.08	353490	877.08	352632	877.08	340577	877.08	377324
876.08	278101	876.08	351834	876.08	347459	876.08	339131	876.08	370619
875.08	278559	875.08	350459	875.08	344342	875.08	343358	875.08	368958
874.08	282208	874.08	344665	874.08	350043	874.08	336241	874.08	371199
873.08	285079	873.08	348759	873.08	339656	873.08	341759	873.08	358813
872.08	274585	872.08	353802	872.08	342507	872.08	327673	872.08	365092
871.08	277446	871.08	358266	871.08	333998	871.08	326888	871.08	366885
870.08	274747	870.08	350528	870.08	339256	870.08	337948	870.08	363894
869.08	275291	869.08	346446	869.08	341668	869.08	325285	869.08	364273
868.08	282039	868.08	347631	868.08	349770	868.08	336799	868.08	376087
867.08	277062	867.08	349170	867.08	353386	867.08	339479	867.08	375149
866.08	284791	866.08	350129	866.08	338034	866.08	336422	866.08	377857
865.08	278025	865.08	358916	865.08	354981	865.08	339945	865.08	374474
864.08	273674	864.08	352422	864.08	345280	864.08	341793	864.08	386819
863.08	275031	863.08	359934	863.08	359777	863.08	343658	863.08	375416
862.08	287546	862.08	363532	862.08	354960	862.08	356133	862.08	383103
861.08	281987	861.08	356913	861.08	348623	861.08	347499	861.08	391390
860.08	281426	860.08	361241	860.08	348568	860.08	349805	860.08	400010
859.08	275533	859.08	362616	859.08	354979	859.08	343731	859.08	385230
858.08	286314	858.08	370002	858.08	355852	858.08	350241	858.08	370687
857.08	284423	857.08	364255	857.08	354428	857.08	354072	857.08	396362
856.08	289630	856.08	368208	856.08	352378	856.08	354661	856.08	389878
855.08	293042	855.08	368695	855.08	346440	855.08	345765	855.08	390290
854.08	276962	854.08	370461	854.08	360487	854.08	352766	854.08	385679
853.08	282373	853.08	361054	853.08	362034	853.08	340616	853.08	394751
852.08	288684	852.08	368681	852.08	364440	852.08	353398	852.08	398831
851.08	282310	851.08	368316	851.08	357400	851.08	344040	851.08	389878
850.08	283665	850.08	361374	850.08	352654	850.08	341995	850.08	391230
849.08	285474	849.08	364915	849.08	359585	849.08	354388	849.08	387811
848.08	283533	848.08	368952	848.08	363941	848.08	361481	848.08	389500
847.08	291514	847.08	368455	847.08	362370	847.08	362363	847.08	382855
846.08	284055	846.08	366098	846.08	373084	846.08	356621	846.08	384401
845.08	274930	845.08	370163	845.08	370500	845.08	356125	845.08	385065
844.08	293339	844.08	367586	844.08	365006	844.08	353937	844.08	397844
843.08	287602	843.08	364691	843.08	363699	843.08	348411	843.08	391503
842.08	279709	842.08	365835	842.08	363585	842.08	352641	842.08	398488
841.08	275640	841.08	357524	841.08	360168	841.08	350831	841.08	393949
840.08	284084	840.08	360770	840.08	360311	840.08	358416	840.08	395080
839.08	280222	839.08	365176	839.08	349628	839.08	340772	839.08	396660
838.08	271979	838.08	363782	838.08	365274	838.08	340984	838.08	414416
837.08	272001	837.08	362894	837.08	359820	837.08	357306	837.08	417958
836.08	269547	836.08	356142	836.08	352052	836.08	348773	836.08	412042
835.08	266810	835.08	350583	835.08	358486	835.08	361550	835.08	414281
834.08	265544	834.08	345074	834.08	351355	834.08	351771	834.08	420844
833.08	263479	833.08	337388	833.08	336679	833.08	345890	833.08	394545
832.08	259852	832.08	337222	832.08	334635	832.08	334407	832.08	403926
831.08	259132	831.08	334412	831.08	329506	831.08	331797	831.08	387671
830.08	260175	830.08	320687	830.08	312827	830.08	324539	830.08	375987
829.08	254928	829.08	324862	829.08	314843	829.08	314770	829.08	368645
828.08	248061	828.08	318663	828.08	315518	828.08	319393	828.08	360023
827.08	252384	827.08	316776	827.08	312679	827.08	309868	827.08	339600
826.08	252692	826.08	316194	826.08	310142	826.08	305574	826.08	338538
825.08	254160	825.08	317625	825.08	307665	825.08	300626	825.08	336777
824.08	252968	824.08	308167	824.08	298049	824.08	297579	824.08	316594
823.08	248162	823.08	317862	823.08	311756	823.08	302026	823.08	314307
822.08	246063	822.08	307376	822.08	296669	822.08	302998	822.08	318210
821.08	248372	821.08	321847	821.08	295206	821.08	301308	821.08	319809
820.08	242531	820.08	310077	820.08	286867	820.08	287478	820.08	314510
819.08	255899	819.08	315198	819.08	286724	819.08	286986	819.08	314179
818.08	249486	818.08	296752	818.08	283703	818.08	290866	818.08	309990
817.08	246908	817.08	302665	817.08	292304	817.08	285152	817.08	301780
816.08	248133	816.08	306350	816.08	290118	816.08	306452	816.08	304239
815.08	266361	815.08	310759	815.08	294111	815.08	296828	815.08	311227
814.08	249769	814.08	308008	814.08	300536	814.08	295303	814.08	319479
813.08	255550	813.08	319896	813.08	296681	813.08	292534	813.08	312297
812.08	262696	812.08	302876	812.08	305191	812.08	292597	812.08	311757
811.08	265120	811.08	320064	811.08	298592	811.08	289268	811.08	313814
810.08	253939	810.08	325778	810.08	295152	810.08	302598	810.08	318457
809.08	264116	809.08	311447	809.08	298710	809.08	308001	809.08	315343
808.08	254468	808.08	317719	808.08	295285	808.08	296562	808.08	326151
807.08	262312	807.08	315601	807.08	298736	807.08	302660	807.08	310128
806.08	258438	806.08	303896	806.08	306258	806.08	300275	806.08	312101
805.08	259330	805.08	316572	805.08	311037	805.08	297335	805.08	313396
804.08	264092	804.08	321417	804.08	298996	804.08	301704	804.08	312796
803.08	254961	803.08	310422	803.08	302633	803.08	296204	803.08	322429
802.08	255293	802.08	325034	802.08	303759	802.08	299571	802.08	316309
801.08	253074	801.08	317449	801.08	311158	801.08	297477	801.08	313426
800.08	252968	800.08	312109	800.08	296909	800.08	296387	800.08	305728
799.08	251446	799.08	316957	799.08	308342	799.08	300047	799.08	314214
798.08	257430	798.08	318347	798.08	307417	798.08	298908	798.08	319390
797.08	257136	797.08	314310	797.08	299542	797.08	303435	797.08	314490
796.08	263103	796.08	313073	796.08	304731	796.08	302609	796.08	318319
795.08	259908	795.08	318115	795.08	314587	795.08	299738	795.08	321147
794.08	257969	794.08	321084	794.08	305531	794.08	300876	794.08	325935
793.08	271490	793.08	322665	793.08	310959	793.08	306534	793.08	323416
792.08	265225	792.08	321836	792.08	312493	792.08	306068	792.08	328787
791.08	261083	791.08	328891	791.08	318356	791.08	313596	791.08	329938
790.08	258577	790.08	346860	790.08	324115	790.08	314010	790.08	335759
789.08	275969	789.08	339754	789.08	314113	789.08	314404	789.08	328831
788.08	265908	788.08	345355	788.08	322625	788.08	322454	788.08	336994
787.08	264226	787.08	337616	787.08	321675	787.08	323226	787.08	348146
786.08	278030	786.08	342103	786.08	324088	786.08	318368	786.08	349145
785.08	286016	785.08	339586	785.08	330899	785.08	330001	785.08	345664
784.08	278831	784.08	339903	784.08	327176	784.08	322911	784.08	341349
783.08	274842	783.08	332825	783.08	333684	783.08	316090	783.08	340673
782.08	276692	782.08	337881	782.08	328848	782.08	314354	782.08	347996
781.08	272413	781.08	330990	781.08	324323	781.08	309798	781.08	337486
780.08	264686	780.08	331863	780.08	308295	780.08	308416	780.08	331172
779.08	264254	779.08	321352	779.08	311036	779.08	313017	779.08	318756
778.08	263221	778.08	319787	778.08	300883	778.08	303349	778.08	318823
777.08	261152	777.08	326064	777.08	306157	777.08	307863	777.08	319754
776.08	260813	776.08	321560	776.08	302594	776.08	296569	776.08	324307
775.08	259348	775.08	320191	775.08	307815	775.08	304684	775.08	319439
774.08	252779	774.08	317744	774.08	300693	774.08	298599	774.08	325365
773.08	256790	773.08	310493	773.08	307060	773.08	294172	773.08	317629
772.08	258784	772.08	314528	772.08	299732	772.08	303793	772.08	321863
771.08	260590	771.08	309501	771.08	313634	771.08	304506	771.08	318188
770.08	258487	770.08	316576	770.08	307687	770.08	299672	770.08	319890
769.08	255575	769.08	313529	769.08	305650	769.08	296619	769.08	308997
768.08	258373	768.08	303739	768.08	300828	768.08	296421	768.08	306832
767.08	259431	767.08	315362	767.08	301540	767.08	299386	767.08	316043
766.08	261133	766.08	317090	766.08	295014	766.08	293107	766.08	309214
765.08	256948	765.08	308403	765.08	299377	765.08	299347	765.08	309784
764.08	252514	764.08	316431	764.08	291128	764.08	298038	764.08	306441
763.08	248696	763.08	316601	763.08	294653	763.08	294321	763.08	321214
762.08	258641	762.08	313397	762.08	301279	762.08	294166	762.08	306511
761.08	250447	761.08	321004	761.08	302603	761.08	299469	761.08	313521
760.08	254399	760.08	313206	760.08	298337	760.08	306658	760.08	313543
759.08	252662	759.08	314549	759.08	298219	759.08	299838	759.08	312135
758.08	260667	758.08	311105	758.08	298274	758.08	299318	758.08	320209
757.08	254693	757.08	322922	757.08	302938	757.08	303880	757.08	308964
756.08	259711	756.08	321224	756.08	307583	756.08	305640	756.08	315907
755.08	269061	755.08	328518	755.08	296985	755.08	300609	755.08	307795
754.08	254210	754.08	329375	754.08	305881	754.08	303770	754.08	317650
753.08	257321	753.08	322179	753.08	301793	753.08	303410	753.08	308442
752.08	257413	752.08	323247	752.08	304636	752.08	308736	752.08	321799
751.08	260072	751.08	320651	751.08	290246	751.08	307041	751.08	324645
750.08	259055	750.08	329711	750.08	299626	750.08	303451	750.08	309355
749.08	265370	749.08	315855	749.08	304342	749.08	295888	749.08	332371
748.08	261352	748.08	321099	748.08	307219	748.08	302642	748.08	318902
747.08	259498	747.08	322415	747.08	313577	747.08	310600	747.08	318923
746.08	268157	746.08	324319	746.08	305916	746.08	310659	746.08	321751
745.08	261321	745.08	327788	745.08	311027	745.08	309700	745.08	326990
744.08	261613	744.08	333862	744.08	313034	744.08	304868	744.08	335343
743.08	271314	743.08	330727	743.08	320054	743.08	310500	743.08	326114
742.08	266506	742.08	323425	742.08	318414	742.08	314876	742.08	326806
741.08	262391	741.08	338669	741.08	314132	741.08	307157	741.08	327691
740.08	262212	740.08	327977	740.08	315575	740.08	309474	740.08	328170
739.08	274301	739.08	323412	739.08	319923	739.08	324397	739.08	317160
738.08	259315	738.08	321930	738.08	317777	738.08	312366	738.08	322162
737.08	265440	737.08	326195	737.08	316639	737.08	311426	737.08	335968
736.08	256147	736.08	326524	736.08	312770	736.08	313463	736.08	327613
735.08	265482	735.08	328100	735.08	319022	735.08	301780	735.08	330885
734.08	268562	734.08	317554	734.08	322150	734.08	306293	734.08	320208
733.08	266353	733.08	324973	733.08	320266	733.08	307653	733.08	329864
732.08	268597	732.08	329967	732.08	312951	732.08	315940	732.08	324204
731.08	268936	731.08	332091	731.08	331575	731.08	312896	731.08	336921
730.08	267007	730.08	332653	730.08	329795	730.08	316411	730.08	334259
729.08	277379	729.08	336427	729.08	342195	729.08	318847	729.08	346484
728.08	277626	728.08	350570	728.08	337898	728.08	327260	728.08	359839
727.08	270477	727.08	361282	727.08	364895	727.08	336600	727.08	365105
726.08	285189	726.08	373635	726.08	370868	726.08	354832	726.08	376042
725.08	293274	725.08	372439	725.08	386412	725.08	355134	725.08	378751
724.08	285316	724.08	352876	724.08	360847	724.08	336946	724.08	361452
723.08	265661	723.08	330098	723.08	329631	723.08	323375	723.08	346814
722.08	256982	722.08	317605	722.08	309219	722.08	306412	722.08	331367
721.08	250782	721.08	307103	721.08	303224	721.08	297888	721.08	323040
720.08	252712	720.08	308681	720.08	302854	720.08	297099	720.08	328611
719.08	255238	719.08	317713	719.08	305672	719.08	305149	719.08	317017
718.08	262218	718.08	317489	718.08	306860	718.08	300907	718.08	321320
717.08	255070	717.08	305801	717.08	313388	717.08	303395	717.08	325145
716.08	257437	716.08	325215	716.08	327551	716.08	304180	716.08	340971
715.08	263047	715.08	340989	715.08	326187	715.08	319607	715.08	348103
714.08	279796	714.08	353279	714.08	336315	714.08	321467	714.08	348326
713.08	284166	713.08	367248	713.08	370699	713.08	341897	713.08	386951
712.08	297839	712.08	384897	712.08	387612	712.08	367900	712.08	391397
711.08	290010	711.08	367963	711.08	379703	711.08	352889	711.08	382552
710.08	249741	710.08	306497	710.08	304881	710.08	315629	710.08	330903
709.08	221260	709.08	260458	709.08	245049	709.08	266891	709.08	283781
708.08	201705	708.08	232698	708.08	216891	708.08	233832	708.08	255045
707.08	197153	707.08	228385	707.08	208683	707.08	231324	707.08	234530
706.08	193440	706.08	220962	706.08	202519	706.08	215203	706.08	232009
705.08	193772	705.08	212889	705.08	199141	705.08	215570	705.08	223512
704.08	190047	704.08	214502	704.08	202061	704.08	214726	704.08	218486
703.08	193668	703.08	219467	703.08	197285	703.08	213745	703.08	216509
702.08	197020	702.08	213241	702.08	200650	702.08	212722	702.08	218202
701.08	194109	701.08	218332	701.08	200602	701.08	215028	701.08	218609
700.08	191366	700.08	210164	700.08	196599	700.08	215281	700.08	216119
699.08	194301	699.08	228739	699.08	197367	699.08	211076	699.08	221127
698.08	187747	698.08	217198	698.08	197527	698.08	208032	698.08	215249
697.08	190282	697.08	216003	697.08	189734	697.08	212254	697.08	207686
696.08	191672	696.08	215109	696.08	202298	696.08	210076	696.08	215715
695.08	196291	695.08	219977	695.08	206011	695.08	206634	695.08	214216
694.08	195165	694.08	222852	694.08	202430	694.08	213169	694.08	214390
693.08	187138	693.08	218398	693.08	205871	693.08	215403	693.08	209288
692.08	185711	692.08	217477	692.08	201454	692.08	215748	692.08	222870
691.08	196191	691.08	222024	691.08	221387	691.08	223050	691.08	249487
690.08	201966	690.08	248229	690.08	247547	690.08	281043	690.08	325933
689.08	194241	689.08	295195	689.08	307825	689.08	330932	689.08	505587
688.08	200507	688.08	290225	688.08	299039	688.08	371247	688.08	571486
687.08	203414	687.08	256334	687.08	247576	687.08	307557	687.08	422718
686.08	202060	686.08	231158	686.08	215241	686.08	250106	686.08	273937
685.08	203237	685.08	225129	685.08	204562	685.08	233381	685.08	228547
684.08	200476	684.08	226940	684.08	212438	684.08	218057	684.08	213962
683.08	199833	683.08	222810	683.08	201733	683.08	227654	683.08	219419
682.08	189587	682.08	231301	682.08	194717	682.08	218350	682.08	210047
681.08	194682	681.08	213582	681.08	201041	681.08	212509	681.08	213398
680.08	202522	680.08	214795	680.08	197471	680.08	214554	680.08	203027
679.08	191558	679.08	228667	679.08	200093	679.08	215890	679.08	202164
678.08	201430	678.08	215739	678.08	196680	678.08	216917	678.08	215401
677.08	197504	677.08	222766	677.08	199399	677.08	207894	677.08	208221
676.08	199140	676.08	222226	676.08	200948	676.08	220393	676.08	212275
675.08	202944	675.08	228244	675.08	198193	675.08	216084	675.08	208827
674.08	194614	674.08	226909	674.08	198951	674.08	216298	674.08	210714
673.08	193701	673.08	238482	673.08	204897	673.08	221030	673.08	205318
672.08	202425	672.08	224361	672.08	204097	672.08	219039	672.08	210919
671.08	204045	671.08	217836	671.08	206620	671.08	219917	671.08	211615
670.08	210226	670.08	223144	670.08	202787	670.08	208740	670.08	213627
669.08	199748	669.08	231693	669.08	203230	669.08	217833	669.08	207841
668.08	205387	668.08	224052	668.08	205999	668.08	221178	668.08	212171
667.08	203167	667.08	224651	667.08	202697	667.08	214624	667.08	214830
666.08	200173	666.08	225992	666.08	205688	666.08	215908	666.08	204579
665.08	203731	665.08	230696	665.08	200358	665.08	218152	665.08	215119
664.08	206136	664.08	224244	664.08	209918	664.08	218225	664.08	212912
663.08	207089	663.08	231900	663.08	208257	663.08	216773	663.08	212676
662.08	210970	662.08	234670	662.08	203004	662.08	221997	662.08	218934
661.08	208374	661.08	227219	661.08	204636	661.08	221665	661.08	213925
660.08	200090	660.08	230212	660.08	202075	660.08	225914	660.08	214401
659.08	213037	659.08	231212	659.08	204901	659.08	220743	659.08	218173
658.08	205906	658.08	233222	658.08	204356	658.08	216057	658.08	217824
657.08	204660	657.08	227775	657.08	208483	657.08	217247	657.08	227666
656.08	210966	656.08	229720	656.08	211610	656.08	219605	656.08	214489
655.08	205128	655.08	225706	655.08	205116	655.08	218712	655.08	214359
654.08	206311	654.08	237415	654.08	212686	654.08	227774	654.08	211652
653.08	207810	653.08	225784	653.08	210081	653.08	221363	653.08	208955
652.08	218182	652.08	229380	652.08	208875	652.08	220719	652.08	212079
651.08	212874	651.08	237719	651.08	209533	651.08	223997	651.08	223879
650.08	207669	650.08	226060	650.08	215840	650.08	220828	650.08	212084
649.08	206767	649.08	235501	649.08	210418	649.08	226707	649.08	219600
648.08	210174	648.08	237100	648.08	211198	648.08	222884	648.08	220915
647.08	215635	647.08	234384	647.08	213778	647.08	223192	647.08	220771
646.08	214109	646.08	231425	646.08	210504	646.08	234156	646.08	218624
645.08	217081	645.08	240315	645.08	224200	645.08	230785	645.08	219113
644.08	210856	644.08	237100	644.08	207235	644.08	232637	644.08	216017
643.08	211691	643.08	229274	643.08	205336	643.08	231319	643.08	225554
642.08	217932	642.08	238008	642.08	211979	642.08	227878	642.08	213844
641.08	211116	641.08	241584	641.08	216179	641.08	223539	641.08	225693
640.08	204025	640.08	229363	640.08	210072	640.08	220682	640.08	226245
639.08	222265	639.08	232190	639.08	212519	639.08	226138	639.08	217956
638.08	217948	638.08	236920	638.08	209171	638.08	228008	638.08	224349
637.08	207055	637.08	237261	637.08	218915	637.08	228775	637.08	223504
636.08	209493	636.08	244710	636.08	217950	636.08	236641	636.08	222586
635.08	206961	635.08	236505	635.08	216174	635.08	232432	635.08	221655
634.08	213223	634.08	235181	634.08	212848	634.08	231737	634.08	231348
633.08	214857	633.08	241257	633.08	225602	633.08	227696	633.08	230519
632.08	217476	632.08	237371	632.08	221040	632.08	236526	632.08	225838
631.08	217779	631.08	242209	631.08	222590	631.08	228741	631.08	224150
630.08	221508	630.08	242734	630.08	217017	630.08	240271	630.08	224440
629.08	218845	629.08	242062	629.08	221129	629.08	226726	629.08	230255
628.08	216951	628.08	239578	628.08	224899	628.08	240560	628.08	228183
627.08	212611	627.08	239943	627.08	214112	627.08	240339	627.08	228265
626.08	213360	626.08	240369	626.08	232316	626.08	231120	626.08	226765
625.08	226165	625.08	243279	625.08	224872	625.08	237957	625.08	234787
624.08	221039	624.08	245180	624.08	215747	624.08	229831	624.08	236451
623.08	225558	623.08	247890	623.08	222642	623.08	239764	623.08	229673
622.08	219209	622.08	244096	622.08	220280	622.08	230646	622.08	222677
621.08	233405	621.08	246178	621.08	221359	621.08	238516	621.08	224676
620.08	230670	620.08	245954	620.08	225663	620.08	238605	620.08	239139
619.08	215160	619.08	247849	619.08	222320	619.08	244131	619.08	227316
618.08	218988	618.08	250766	618.08	227283	618.08	243954	618.08	233609
617.08	222843	617.08	254007	617.08	222704	617.08	245194	617.08	235439
616.08	221414	616.08	247721	616.08	224579	616.08	244327	616.08	230634
615.08	225914	615.08	249468	615.08	223039	615.08	246987	615.08	232048
614.08	222861	614.08	244649	614.08	218468	614.08	235090	614.08	231247
613.08	221339	613.08	254257	613.08	222704	613.08	242256	613.08	226322
612.08	222147	612.08	244384	612.08	226241	612.08	239641	612.08	242054
611.08	226058	611.08	257037	611.08	214724	611.08	240943	611.08	246307
610.08	221001	610.08	250256	610.08	219510	610.08	246608	610.08	231974
609.08	219321	609.08	249848	609.08	232540	609.08	241904	609.08	234054
608.08	220791	608.08	251238	608.08	225882	608.08	252012	608.08	245165
607.08	230418	607.08	257088	607.08	226035	607.08	236496	607.08	234751
606.08	230358	606.08	248576	606.08	223968	606.08	243523	606.08	241782
605.08	223548	605.08	255047	605.08	231170	605.08	243765	605.08	237039
604.08	222956	604.08	259944	604.08	238078	604.08	244024	604.08	235388
603.08	231788	603.08	243801	603.08	233907	603.08	242483	603.08	234579
602.08	224731	602.08	251051	602.08	231800	602.08	235003	602.08	234288
601.08	227837	601.08	255707	601.08	235393	601.08	235984	601.08	238839
600.08	224143	600.08	243595	600.08	232954	600.08	247320	600.08	241774
599.08	235674	599.08	250624	599.08	226266	599.08	249145	599.08	233658
598.08	224324	598.08	255180	598.08	230297	598.08	247719	598.08	238601
597.08	231104	597.08	259788	597.08	238869	597.08	242844	597.08	241603
596.08	226819	596.08	254293	596.08	235042	596.08	245023	596.08	243881
595.08	231705	595.08	264057	595.08	233740	595.08	247427	595.08	240994
594.08	239725	594.08	244128	594.08	223396	594.08	244939	594.08	247054
593.08	230633	593.08	254993	593.08	230906	593.08	254724	593.08	242475
592.08	228391	592.08	266372	592.08	234809	592.08	246367	592.08	236526
591.08	236905	591.08	250383	591.08	230130	591.08	253212	591.08	242906
590.08	236278	590.08	260771	590.08	243618	590.08	249658	590.08	242929
589.08	233729	589.08	262081	589.08	234625	589.08	260437	589.08	247184
588.08	235240	588.08	264671	588.08	235495	588.08	243831	588.08	238912
587.08	235885	587.08	261180	587.08	233273	587.08	249308	587.08	244094
586.08	244860	586.08	255495	586.08	238324	586.08	246809	586.08	247536
585.08	232188	585.08	268888	585.08	230355	585.08	251248	585.08	248341
584.08	237312	584.08	260063	584.08	239882	584.08	248518	584.08	246018
583.08	231409	583.08	266130	583.08	231876	583.08	247415	583.08	248218
582.08	250130	582.08	261995	582.08	241633	582.08	256278	582.08	248621
581.08	241967	581.08	260666	581.08	244172	581.08	257165	581.08	243384
580.08	237764	580.08	264779	580.08	237181	580.08	247257	580.08	247865
579.08	236849	579.08	259759	579.08	241356	579.08	257544	579.08	247318
578.08	233761	578.08	260074	578.08	243515	578.08	263511	578.08	251683
577.08	231486	577.08	260501	577.08	241171	577.08	251464	577.08	247169
576.08	236836	576.08	266335	576.08	234369	576.08	257037	576.08	243403
575.08	240107	575.08	259645	575.08	235245	575.08	260779	575.08	245701
574.08	242896	574.08	267104	574.08	242694	574.08	253422	574.08	247923
573.08	231936	573.08	265498	573.08	239794	573.08	257010	573.08	253412
572.08	235462	572.08	259653	572.08	241619	572.08	253476	572.08	260072
571.08	238210	571.08	260419	571.08	232962	571.08	250092	571.08	243371
570.08	235804	570.08	256077	570.08	238704	570.08	255633	570.08	243614
569.08	233142	569.08	264828	569.08	230848	569.08	247287	569.08	250467
568.08	235427	568.08	259097	568.08	234833	568.08	247377	568.08	248561
567.08	235245	567.08	272063	567.08	235348	567.08	241051	567.08	250749
566.08	232938	566.08	260912	566.08	232447	566.08	246904	566.08	241492
565.08	229637	565.08	245620	565.08	231325	565.08	247127	565.08	239580
564.08	234939	564.08	258584	564.08	236139	564.08	246976	564.08	244137
563.08	244432	563.08	265107	563.08	242951	563.08	241241	563.08	243536
562.08	239534	562.08	261450	562.08	237702	562.08	251239	562.08	252643
561.08	244433	561.08	263462	561.08	247735	561.08	265783	561.08	254544
560.08	246942	560.08	271720	560.08	243511	560.08	265911	560.08	257482
559.08	248725	559.08	282995	559.08	250331	559.08	272674	559.08	265432
558.08	253319	558.08	293423	558.08	255292	558.08	273802	558.08	277041
557.08	265292	557.08	292216	557.08	264370	557.08	293097	557.08	278314
556.08	274010	556.08	302804	556.08	269426	556.08	280881	556.08	280988
555.08	270323	555.08	291274	555.08	267053	555.08	295039	555.08	275854
554.08	266935	554.08	291628	554.08	265260	554.08	288529	554.08	275449
553.08	267813	553.08	290675	553.08	257860	553.08	282031	553.08	272601
552.08	255970	552.08	288091	552.08	265912	552.08	274288	552.08	267189
551.08	256549	551.08	271651	551.08	255921	551.08	266417	551.08	252077
550.08	238988	550.08	266143	550.08	233768	550.08	247341	550.08	249176
549.08	231163	549.08	245181	549.08	232878	549.08	242628	549.08	238693
548.08	215291	548.08	240317	548.08	228002	548.08	242493	548.08	226604
547.08	202745	547.08	240706	547.08	210872	547.08	219152	547.08	221441
546.08	204242	546.08	229988	546.08	201343	546.08	213174	546.08	209058
545.08	186303	545.08	207505	545.08	190203	545.08	195704	545.08	193234
544.08	175468	544.08	198112	544.08	186494	544.08	196125	544.08	181719
543.08	163581	543.08	191844	543.08	170323	543.08	176012	543.08	163388
542.08	156924	542.08	175706	542.08	161621	542.08	171566	542.08	160951
541.08	136831	541.08	162946	541.08	149370	541.08	149821	541.08	156557
540.08	126193	540.08	154112	540.08	144240	540.08	150667	540.08	140365
539.08	129451	539.08	148911	539.08	135502	539.08	131960	539.08	132568
538.08	127441	538.08	143531	538.08	141279	538.08	139243	538.08	140388
537.08	129877	537.08	158890	537.08	146060	537.08	146491	537.08	142348
536.08	134345	536.08	161708	536.08	145888	536.08	150451	536.08	145069
535.08	148549	535.08	183429	535.08	159294	535.08	160320	535.08	162181
534.08	233017	534.08	297661	534.08	241985	534.08	249174	534.08	279183
533.08	557370	533.08	627773	533.08	503051	533.08	565854	533.08	640267
532.08	987373	532.08	1004700	532.08	884019	532.08	1007490	532.08	1040970
531.08	1018020	531.08	1056540	531.08	1063740	531.08	1118320	531.08	1121270
530.08	666735	530.08	663289	530.08	763213	530.08	772623	530.08	719217
529.08	261785	529.08	281823	529.08	311872	529.08	331302	529.08	283081
528.08	133111	528.08	146103	528.08	147887	528.08	157955	528.08	138646
527.08	108787	527.08	115629	527.08	110927	527.08	117888	527.08	110505
526.08	103081	526.08	108391	526.08	99530.8	526.08	100815	526.08	103584
525.08	91821.3	525.08	106863	525.08	90114.3	525.08	99861	525.08	92406.3
524.08	86343.9	524.08	105940	524.08	93762	524.08	95310.7	524.08	91811.1
523.08	88479.8	523.08	98071.1	523.08	92555.1	523.08	93922.7	523.08	88467.2
522.08	82828.7	522.08	97656.8	522.08	87389.2	522.08	95824.5	522.08	90881.5
521.08	84312.7	521.08	98074	521.08	89272.2	521.08	94435.6	521.08	88844.7
520.08	83584.7	520.08	96169.6	520.08	80358.8	520.08	83084.8	520.08	87710.6
519.08	79768.8	519.08	102057	519.08	87649.1	519.08	91440.7	519.08	88500.3
518.08	77183.6	518.08	94339.1	518.08	86206.7	518.08	90078.5	518.08	83506.6
517.08	80819.6	517.08	92387.5	517.08	87558.8	517.08	95232.2	517.08	87952
516.08	85495.5	516.08	95279.7	516.08	86182.2	516.08	87319	516.08	84727.2
515.08	87612.5	515.08	94867.7	515.08	89053.7	515.08	94134.8	515.08	89214.3
514.08	82406	514.08	93170.5	514.08	88466	514.08	89982	514.08	84174.3
513.08	85152.6	513.08	98168.7	513.08	87868.2	513.08	94256.6	513.08	88516.3
512.08	78885.6	512.08	97060.3	512.08	84322.5	512.08	97462.7	512.08	83503
511.08	82623.8	511.08	101655	511.08	83232	511.08	91446.6	511.08	82734.3
510.08	81949.2	510.08	95511.2	510.08	91964.2	510.08	92208.7	510.08	83035.8
509.08	87830	509.08	101253	509.08	88441	509.08	90143.1	509.08	87305.7
508.08	88927.9	508.08	98691.4	508.08	92135.7	508.08	93247.3	508.08	90459.5
507.08	83897.3	507.08	99290.9	507.08	88714	507.08	92294.6	507.08	89286.9
506.08	87889.8	506.08	98330.4	506.08	83326	506.08	88341.9	506.08	89333.8
505.08	84834.1	505.08	94167.8	505.08	88883.9	505.08	95932.9	505.08	92275.1
504.08	81907.5	504.08	99418	504.08	90582.7	504.08	91307	504.08	88528.4
503.08	84859.6	503.08	101268	503.08	88568.6	503.08	93499.1	503.08	83268.1
502.08	92115.7	502.08	98494.2	502.08	86425	502.08	92861.2	502.08	86973.9
501.08	83215.9	501.08	99717.5	501.08	89459.6	501.08	96414.5	501.08	87746.6
500.08	90501.7	500.08	105070	500.08	90267.7	500.08	90658.8	500.08	88358.4
499.08	83818.9	499.08	103127	499.08	92827.9	499.08	89560	499.08	86374.6
498.08	86398	498.08	103923	498.08	92168.1	498.08	92046.4	498.08	83548.5
497.08	81807	497.08	114816	497.08	88717.9	497.08	95511.5	497.08	84744.8
496.08	83829.8	496.08	115913	496.08	90406.4	496.08	91964.2	496.08	91803.9
495.08	84768.9	495.08	97698.2	495.08	91631.6	495.08	93102.6	495.08	88900
494.08	85410.1	494.08	96656	494.08	83864.4	494.08	95185.6	494.08	91351.2
493.08	84110	493.08	93239.5	493.08	90556.7	493.08	92002.9	493.08	91914.1
492.08	87454.6	492.08	93046.5	492.08	92588.2	492.08	95677.8	492.08	88463.2
491.08	86708	491.08	93611.6	491.08	88157	491.08	93536.8	491.08	82247.2
490.08	89000.5	490.08	87417.8	490.08	92040.3	490.08	94936.5	490.08	89133.1
489.08	89652	489.08	92666.3	489.08	88010.2	489.08	98444.6	489.08	91283.1
488.08	83102.7	488.08	98128.2	488.08	86255	488.08	97845.9	488.08	87669.6
487.08	85963.4	487.08	93542.8	487.08	92108.6	487.08	90132.6	487.08	87038.4
486.08	83825.6	486.08	87728.6	486.08	86514.1	486.08	96252.5	486.08	91970.8
485.08	87044	485.08	91580.2	485.08	89455.3	485.08	96955.8	485.08	89215
484.08	82401.6	484.08	97004.9	484.08	89534.2	484.08	94222	484.08	88269.9
483.08	82735.4	483.08	94408.5	483.08	93390.2	483.08	97939.4	483.08	90199.6
482.08	88651.8	482.08	94652.1	482.08	83898.8	482.08	94938.9	482.08	89581.7
481.08	85090.7	481.08	97466.8	481.08	84244.8	481.08	92431.1	481.08	90099.1
480.08	88028.3	480.08	91848.9	480.08	92211.9	480.08	88924.1	480.08	92547.2
479.08	85447	479.08	98144.1	479.08	93175.6	479.08	92867.3	479.08	88037.8
478.08	83972.9	478.08	95914.6	478.08	90654.1	478.08	92251.8	478.08	92584.8
477.08	88695.3	477.08	94294.9	477.08	94969.8	477.08	87957.9	477.08	89737.3
476.08	87796.3	476.08	95842.3	476.08	88488	476.08	91652.5	476.08	87981.6
475.08	84786.5	475.08	96531.8	475.08	89269.2	475.08	94135.9	475.08	90523.1
474.08	89614.8	474.08	93442.9	474.08	94580.3	474.08	95993	474.08	89911.7
473.08	91709.1	473.08	93575	473.08	91352.1	473.08	94537.3	473.08	91609.1
472.08	94820.5	472.08	92505	472.08	92818.5	472.08	94723.1	472.08	90272.3
471.08	83053.3	471.08	94234.2	471.08	89004.3	471.08	97364.9	471.08	90342.4
470.08	86251.3	470.08	91647.1	470.08	91760.3	470.08	94502.2	470.08	93682.8
469.08	87152.1	469.08	94066.3	469.08	89473.9	469.08	92044.6	469.08	96410.8
468.08	87455	468.08	93816.3	468.08	88970.4	468.08	98051.2	468.08	91442.3
467.08	86850	467.08	94029.4	467.08	97685.9	467.08	95468	467.08	89318.9
466.08	91430.3	466.08	97625.4	466.08	90894.1	466.08	96133.4	466.08	95383.3
465.08	89911.8	465.08	92162	465.08	92383.4	465.08	97122	465.08	91118.9
464.08	92754.2	464.08	94229.4	464.08	96297.2	464.08	101239	464.08	97589.9
463.08	93408.8	463.08	94911	463.08	87537.9	463.08	94686.5	463.08	91255.6
462.08	90148.6	462.08	94619.5	462.08	86861.8	462.08	97708.8	462.08	86517.7
461.08	92932	461.08	91822.5	461.08	87233.6	461.08	97414.9	461.08	92401
460.08	88600.1	460.08	95323.9	460.08	92193.3	460.08	96765.6	460.08	93699.4
459.08	88648.1	459.08	98703	459.08	95940.2	459.08	97098.7	459.08	87873
458.08	90376.5	458.08	100229	458.08	90659.5	458.08	102829	458.08	95722.5
457.08	90834.5	457.08	95775	457.08	97056.3	457.08	95984.1	457.08	96586.3
456.08	88012.4	456.08	92857.4	456.08	89198.2	456.08	98106.2	456.08	96516.3
455.08	87717.7	455.08	98018.6	455.08	98461.8	455.08	96766.4	455.08	94263.4
454.08	90887.6	454.08	98813.3	454.08	87202.8	454.08	92167.4	454.08	89149.1
453.08	89814.6	453.08	89461.7	453.08	93489.6	453.08	99825.2	453.08	91885.8
452.08	90176.7	452.08	98510.8	452.08	90446.1	452.08	100077	452.08	93580.5
451.08	90803.9	451.08	101497	451.08	97947.4	451.08	94458.5	451.08	95133.9
450.08	88218.4	450.08	101600	450.08	94827.5	450.08	94593.8	450.08	90979
449.08	85556.6	449.08	97867.3	449.08	92204.1	449.08	97594.8	449.08	98657.3
448.08	92177.5	448.08	98805.7	448.08	100718	448.08	97633.3	448.08	97633.3
447.08	93968.9	447.08	102955	447.08	93502	447.08	97057	447.08	98881.7
446.08	87660.8	446.08	96295.8	446.08	98268.8	446.08	96479.7	446.08	89816.8
445.08	88788.9	445.08	98861.5	445.08	99200.2	445.08	98543.2	445.08	90150
444.08	91017.4	444.08	98400.6	444.08	94967.2	444.08	94535.5	444.08	95769.1
443.08	89149.4	443.08	94747.6	443.08	94992.2	443.08	100179	443.08	98955.4
442.08	87737.2	442.08	102146	442.08	100838	442.08	98798.4	442.08	93068.9
441.08	94664.2	441.08	99987.8	441.08	94517.7	441.08	101680	441.08	91122.9
440.08	89589.7	440.08	97410.6	440.08	94801.8	440.08	97263.3	440.08	95483.8
439.08	89136.7	439.08	102850	439.08	102923	439.08	99413.9	439.08	98805.7
438.08	94364.1	438.08	95844.8	438.08	96550.7	438.08	99059.7	438.08	91805.1
437.08	94020.5	437.08	98940.2	437.08	96690.4	437.08	99161.4	437.08	93909.7
436.08	96802.1	436.08	98077.6	436.08	99571.9	436.08	103120	436.08	96891.1
435.08	96137.9	435.08	97250.3	435.08	92578.5	435.08	103410	435.08	91538.6
434.08	91332.5	434.08	96141.7	434.08	87473.4	434.08	97786.1	434.08	94710.4
433.08	85620.6	433.08	99929.3	433.08	95700.2	433.08	100313	433.08	93015.5
432.08	93006.4	432.08	96652	432.08	91150.5	432.08	100241	432.08	99768.2
431.08	93130.5	431.08	106964	431.08	95172.1	431.08	101446	431.08	95173.9
430.08	96338.7	430.08	101068	430.08	96413.9	430.08	104653	430.08	96474.3
429.08	92347.4	429.08	101391	429.08	99671.6	429.08	99610.5	429.08	96715.9
428.08	91774.8	428.08	98298.7	428.08	97953	428.08	102409	428.08	95092
427.08	93451.9	427.08	102936	427.08	97027.4	427.08	100196	427.08	98355.4
426.08	93513.6	426.08	98093.8	426.08	97886.3	426.08	98532.2	426.08	93837.2
425.08	91561.8	425.08	108886	425.08	96899.9	425.08	103767	425.08	98494.1
424.08	92901.4	424.08	105435	424.08	96095.2	424.08	108572	424.08	98362.6
423.08	98674.9	423.08	101488	423.08	97587.1	423.08	111301	423.08	96371.3
422.08	92524.9	422.08	106015	422.08	100288	422.08	101603	422.08	99427.4
421.08	94084.2	421.08	101682	421.08	98496.9	421.08	102807	421.08	100317
420.08	93408.6	420.08	102315	420.08	95713.7	420.08	100003	420.08	95041.3
419.08	89045.3	419.08	97277	419.08	101007	419.08	100595	419.08	97810.3
418.08	92530.9	418.08	104261	418.08	96361.7	418.08	102165	418.08	96287.1
417.08	90451.3	417.08	102244	417.08	98846.9	417.08	102616	417.08	98127.4
416.08	91855.4	416.08	105049	416.08	97262.3	416.08	102235	416.08	98516
415.08	89810.1	415.08	98852.9	415.08	101036	415.08	105400	415.08	91930.5
414.08	95939.6	414.08	101623	414.08	95147.2	414.08	102022	414.08	95269.5
413.08	94558.5	413.08	98746.9	413.08	96873	413.08	100524	413.08	97173.3
412.08	90399.4	412.08	99400.4	412.08	98788.6	412.08	100946	412.08	99831.5
411.08	94038.1	411.08	102104	411.08	99055.6	411.08	106090	411.08	93680.5
410.08	93944.2	410.08	98772.4	410.08	93308.6	410.08	103712	410.08	100881
409.08	88703.2	409.08	103999	409.08	93523.8	409.08	108422	409.08	99471
408.08	96209.8	408.08	100966	408.08	92049.7	408.08	104415	408.08	96777.5
407.08	90598.8	407.08	99912.6	407.08	95450.6	407.08	96956.2	407.08	94165.3
406.08	89667.3	406.08	102789	406.08	95110.8	406.08	103647	406.08	93344.1
405.08	92005.8	405.08	103311	405.08	96006.7	405.08	98985	405.08	100902
404.08	95044.2	404.08	103367	404.08	94145.3	404.08	101265	404.08	91290.6
403.08	95376.9	403.08	110090	403.08	95059.7	403.08	99916.7	403.08	95464.7
402.08	105897	402.08	104109	402.08	107559	402.08	105240	402.08	108929
401.08	114456	401.08	120794	401.08	110195	401.08	119366	401.08	111659
400.08	121560	400.08	125343	400.08	130449	400.08	121451	400.08	125823
399.08	126394	399.08	120512	399.08	138654	399.08	124878	399.08	117482
398.08	113633	398.08	107561	398.08	122824	398.08	122420	398.08	112200
397.08	101965	397.08	109531	397.08	102317	397.08	108650	397.08	99255.6
396.08	96067.2	396.08	106711	396.08	96499.6	396.08	105306	396.08	98115.3
395.08	92412.8	395.08	100546	395.08	90726.2	395.08	97857.5	395.08	101053
394.08	93334.5	394.08	101954	394.08	98283	394.08	100026	394.08	100363
393.08	89584.6	393.08	106817	393.08	98263.9	393.08	104710	393.08	99407.1
392.08	90835.1	392.08	98402.2	392.08	93187.9	392.08	103572	392.08	94259.6
391.08	87154.3	391.08	103303	391.08	94072.6	391.08	102403	391.08	99218.4
390.08	86402.7	390.08	98312.9	390.08	91166.3	390.08	99659.9	390.08	99392.5
389.08	93022.4	389.08	108067	389.08	90017.3	389.08	102919	389.08	98369
388.08	92936.2	388.08	95431.1	388.08	90833.3	388.08	104564	388.08	98692.1
387.08	90885	387.08	107142	387.08	94758.4	387.08	97202.1	387.08	100977
386.08	91873.4	386.08	101332	386.08	93754.1	386.08	104060	386.08	100931
385.08	91188.8	385.08	104341	385.08	97369.6	385.08	108428	385.08	104850
384.08	91779.6	384.08	104988	384.08	96494.7	384.08	107333	384.08	105801
383.08	90069.8	383.08	109326	383.08	100866	383.08	100808	383.08	100347
382.08	90960.4	382.08	106550	382.08	98432.7	382.08	104841	382.08	102136
381.08	94683	381.08	107301	381.08	99157.2	381.08	104982	381.08	101727
380.08	93859.8	380.08	104351	380.08	94846.4	380.08	106711	380.08	97504.1
379.08	93550.6	379.08	114449	379.08	93803.3	379.08	106953	379.08	102408
378.08	92964.3	378.08	108768	378.08	98830.5	378.08	107480	378.08	101142
377.08	97405	377.08	104691	377.08	95529.6	377.08	101732	377.08	104666
376.08	95395.6	376.08	103624	376.08	99727.6	376.08	107079	376.08	102464
375.08	93763.7	375.08	109992	375.08	93438.1	375.08	108085	375.08	101330
374.08	95717.2	374.08	105360	374.08	101074	374.08	104219	374.08	105044
373.08	91647	373.08	102012	373.08	97718.5	373.08	110211	373.08	102890
372.08	99783.2	372.08	102506	372.08	100519	372.08	106526	372.08	106639
371.08	103222	371.08	110733	371.08	96402.8	371.08	109222	371.08	99138.4
370.08	90632	370.08	112446	370.08	94569	370.08	104052	370.08	102315
369.08	96122.8	369.08	99948.6	369.08	97371.2	369.08	104883	369.08	103733
368.08	98251.5	368.08	108324	368.08	98811.8	368.08	108551	368.08	101915
367.08	96513.5	367.08	105334	367.08	98791.2	367.08	103594	367.08	99375.9
366.08	96409	366.08	105008	366.08	95833.5	366.08	107998	366.08	103710
365.08	92659	365.08	111770	365.08	100040	365.08	105840	365.08	105357
364.08	97068.3	364.08	106274	364.08	93536.8	364.08	111127	364.08	103397
363.08	96169.1	363.08	112209	363.08	97472.9	363.08	105541	363.08	101321
362.08	102092	362.08	104607	362.08	93132.6	362.08	104493	362.08	102467
361.08	97992.8	361.08	106955	361.08	95213	361.08	105051	361.08	103713
360.08	100848	360.08	109734	360.08	95167.1	360.08	113719	360.08	104666
359.08	97614.5	359.08	114001	359.08	97535.4	359.08	111908	359.08	105851
358.08	89678.6	358.08	111287	358.08	101800	358.08	112492	358.08	106143
357.08	99822.8	357.08	108693	357.08	103758	357.08	108854	357.08	106788
356.08	100444	356.08	106154	356.08	99451.7	356.08	106845	356.08	107295
355.08	99655.9	355.08	109117	355.08	98945.8	355.08	108550	355.08	107650
354.08	98360.6	354.08	110439	354.08	104986	354.08	114600	354.08	111327
353.08	101999	353.08	116597	353.08	101296	353.08	109064	353.08	107301
352.08	101981	352.08	111545	352.08	98421.6	352.08	111078	352.08	108070
351.08	101255	351.08	113940	351.08	101380	351.08	114836	351.08	105018
350.08	100283	350.08	104249	350.08	104885	350.08	108019	350.08	105860
349.08	100250	349.08	114280	349.08	105919	349.08	115085	349.08	107001
348.08	98939.7	348.08	113011	348.08	103831	348.08	112271	348.08	104669
347.08	99104.3	347.08	118452	347.08	112161	347.08	115313	347.08	105256
346.08	103074	346.08	110591	346.08	110644	346.08	117328	346.08	110198
345.08	104199	345.08	108639	345.08	105353	345.08	112093	345.08	103646
344.08	99985	344.08	107967	344.08	100674	344.08	117421	344.08	113766
343.08	101749	343.08	114291	343.08	99829.3	343.08	112805	343.08	110358
342.08	99315.2	342.08	112083	342.08	100042	342.08	112050	342.08	112817
341.08	101745	341.08	117379	341.08	99084.4	341.08	112770	341.08	107548
340.08	100483	340.08	116636	340.08	102779	340.08	114739	340.08	104125
339.08	108411	339.08	110122	339.08	104985	339.08	112168	339.08	106240
338.08	106664	338.08	109528	338.08	102842	338.08	114376	338.08	111446
337.08	101501	337.08	114697	337.08	106893	337.08	116219	337.08	111480
336.08	99950.6	336.08	117919	336.08	97344.3	336.08	113333	336.08	106460
335.08	97476.3	335.08	118659	335.08	101213	335.08	117393	335.08	112097
334.08	105022	334.08	116039	334.08	105932	334.08	117182	334.08	110167
333.08	105522	333.08	113684	333.08	99746.3	333.08	118865	333.08	112528
332.08	102989	332.08	118457	332.08	105927	332.08	118886	332.08	111351
331.08	102738	331.08	120238	331.08	108087	331.08	116629	331.08	113938
330.08	104934	330.08	121232	330.08	107806	330.08	116475	330.08	112799
329.08	112154	329.08	117108	329.08	104223	329.08	119070	329.08	112614
328.08	107098	328.08	114738	328.08	110048	328.08	115167	328.08	114627
327.08	100839	327.08	124201	327.08	101704	327.08	119180	327.08	113854
326.08	109842	326.08	120814	326.08	98005.9	326.08	110710	326.08	118821
325.08	110957	325.08	117101	325.08	103745	325.08	121223	325.08	113537
324.08	109570	324.08	117956	324.08	109992	324.08	118386	324.08	116902
323.08	104963	323.08	118206	323.08	112082	323.08	115203	323.08	110882
322.08	106694	322.08	121662	322.08	106403	322.08	115413	322.08	115302
321.08	112761	321.08	121156	321.08	110205	321.08	120022	321.08	116434
320.08	108829	320.08	124556	320.08	112823	320.08	119880	320.08	115085
319.08	112750	319.08	127171	319.08	103347	319.08	118801	319.08	112476
318.08	109164	318.08	125031	318.08	114106	318.08	124764	318.08	121195
317.08	108532	317.08	121228	317.08	109313	317.08	124547	317.08	114042
316.08	112436	316.08	119209	316.08	111576	316.08	124126	316.08	117264
315.08	107331	315.08	125899	315.08	107294	315.08	124011	315.08	116566
314.08	113809	314.08	120197	314.08	114469	314.08	128417	314.08	121005
313.08	113378	313.08	131575	313.08	109274	313.08	125975	313.08	122939
312.08	119794	312.08	126041	312.08	106351	312.08	129175	312.08	127319
311.08	111248	311.08	131927	311.08	115174	311.08	128614	311.08	122951
310.08	116984	310.08	128905	310.08	110558	310.08	128086	310.08	120685
309.08	118508	309.08	128105	309.08	116578	309.08	129367	309.08	118294
308.08	117169	308.08	127661	308.08	121834	308.08	130329	308.08	116320
307.08	123031	307.08	128306	307.08	118937	307.08	120192	307.08	121366
306.08	117587	306.08	124196	306.08	116735	306.08	125006	306.08	116640
305.08	114314	305.08	125528	305.08	117786	305.08	130825	305.08	117859
304.08	108931	304.08	131183	304.08	111865	304.08	123583	304.08	117541
303.08	106370	303.08	121846	303.08	111796	303.08	119457	303.08	110936
302.08	103825	302.08	117748	302.08	103254	302.08	121638	302.08	113674
301.08	102716	301.08	112353	301.08	103251	301.08	112585	301.08	105553
300.08	96779.9	300.08	110313	300.08	99384.2	300.08	98008.1	300.08	98990.9
299.08	96797.2	299.08	111496	299.08	97097.3	299.08	102549	299.08	96352.8
298.08	88095	298.08	111479	298.08	96408.2	298.08	104228	298.08	94459.6
297.08	87275.8	297.08	104069	297.08	90579.2	297.08	94514.3	297.08	91224.9
296.08	83971.2	296.08	102241	296.08	86277.3	296.08	90986.1	296.08	83795.5
295.08	79230	295.08	89257.3	295.08	83432.8	295.08	89029.9	295.08	87571.8
294.08	75758.9	294.08	87596.7	294.08	80129	294.08	88637.4	294.08	83396.3
293.08	74067.3	293.08	89820.2	293.08	81866.7	293.08	90353	293.08	95480.3
292.08	69620.2	292.08	92790.6	292.08	84171.6	292.08	93533.8	292.08	109571
291.08	73228.3	291.08	97833.8	291.08	86746.5	291.08	97580.5	291.08	128983
290.08	73482.7	290.08	100281	290.08	89657.1	290.08	99639.5	290.08	126850
289.08	88134.8	289.08	105206	289.08	100542	289.08	98032.4	289.08	113975
288.08	121260	288.08	140553	288.08	124705	288.08	130321	288.08	137901
287.08	233420	287.08	243735	287.08	211583	287.08	228608	287.08	241794
286.08	430751	286.08	402442	286.08	373828	286.08	425345	286.08	399182
285.08	461055	285.08	458045	285.08	393402	285.08	498734	285.08	392467
284.08	342293	284.08	389393	284.08	283572	284.08	372955	284.08	271163
283.08	165807	283.08	210612	283.08	154319	283.08	197791	283.08	153038
282.08	80231.4	282.08	102463	282.08	86500.4	282.08	94512.2	282.08	81447.5
281.08	63461.8	281.08	73871.8	281.08	67153.8	281.08	68766.1	281.08	73690.5
280.08	59156.2	280.08	71304.1	280.08	65721.2	280.08	70163.3	280.08	62269.5
279.08	62268.6	279.08	74634	279.08	65666	279.08	66190.4	279.08	65325.3
278.08	52308.7	278.08	70037	278.08	62546.6	278.08	66289.6	278.08	63788.8
277.08	55379.1	277.08	70507.6	277.08	59035.3	277.08	62160.5	277.08	64892.4
276.08	56772.5	276.08	66540.6	276.08	59494.1	276.08	61843.7	276.08	66048.7
275.08	57061.1	275.08	65830.6	275.08	58130.3	275.08	64002.2	275.08	61445.3
274.08	60099.5	274.08	70380.3	274.08	61011.4	274.08	61648.9	274.08	64242
273.08	54096.5	273.08	65500.7	273.08	58205	273.08	57947.9	273.08	62435.1
272.08	59703	272.08	66892	272.08	62356.6	272.08	64340.2	272.08	62281.7
271.08	57486.7	271.08	71106.7	271.08	61707.9	271.08	58797	271.08	64810.3
270.08	58297.2	270.08	67748.3	270.08	62165.1	270.08	56834.4	270.08	63766.8
269.08	58422.8	269.08	68992	269.08	60545.3	269.08	62722.4	269.08	62671.2
268.08	61498.5	268.08	67937.9	268.08	62835.6	268.08	62149.8	268.08	62809.7
267.08	56612.4	267.08	69857.3	267.08	60888.3	267.08	60745.8	267.08	59665.9
266.08	57030.1	266.08	64296.8	266.08	60045.5	266.08	63572.9	266.08	59945.9
265.08	55336.5	265.08	68738	265.08	63711.6	265.08	60998.3	265.08	62653.2
264.08	54209	264.08	63939.4	264.08	65452.6	264.08	57736.9	264.08	65529
263.08	55725.5	263.08	66853.6	263.08	59301.5	263.08	61606.8	263.08	65973.5
262.08	59093.8	262.08	71996.2	262.08	62739.8	262.08	61403.5	262.08	62598.9
261.08	57121.2	261.08	67745.8	261.08	64277.2	261.08	56824.8	261.08	64216.5
260.08	57051.2	260.08	69002.8	260.08	60086.4	260.08	62354.5	260.08	68009.7
259.08	56711.4	259.08	73694.9	259.08	61004.5	259.08	58745	259.08	65538
258.08	57034.7	258.08	70866.3	258.08	58564.9	258.08	61332.6	258.08	64177.3
257.08	53975.9	257.08	68584.2	257.08	62757.6	257.08	62517.5	257.08	64898.1
256.08	57541.1	256.08	71030.6	256.08	59798.7	256.08	58549.4	256.08	67575.8
255.08	58624.5	255.08	75485	255.08	63875.4	255.08	66377.4	255.08	64720.3
254.08	55967.9	254.08	70343	254.08	63470.5	254.08	64972.5	254.08	67258.5
253.08	55545.6	253.08	70138.6	253.08	60497.2	253.08	60227.1	253.08	60202.2
252.08	56076	252.08	72259.2	252.08	65111.4	252.08	65278.7	252.08	59738.3
251.08	61388.8	251.08	67970.6	251.08	64383.5	251.08	64829.5	251.08	68825.8
250.08	56520.7	250.08	67446.3	250.08	61268.7	250.08	59803.6	250.08	65009.3
249.08	60651.3	249.08	73279.7	249.08	65160.5	249.08	63436.4	249.08	64063.8
248.08	61485.2	248.08	70397.1	248.08	67203.9	248.08	60959	248.08	69884.3
247.08	54316.9	247.08	71110.5	247.08	63080.1	247.08	61548.1	247.08	65976
246.08	60229	246.08	73779.4	246.08	61633	246.08	66012.5	246.08	62899.2
245.08	57249.9	245.08	79912.6	245.08	63074.7	245.08	64812.2	245.08	65670.5
244.08	60710.2	244.08	75293	244.08	59867.6	244.08	63214.4	244.08	67084.1
243.08	53946.6	243.08	72619.6	243.08	67393.4	243.08	66909	243.08	65886.9
242.08	58227.3	242.08	69898.2	242.08	64707.3	242.08	58777.2	242.08	62419.1
241.08	62637.2	241.08	73490.9	241.08	64770.1	241.08	63887.6	241.08	62994.6
240.08	58504	240.08	73158.4	240.08	65668.3	240.08	63160.7	240.08	61739.3
239.08	60332.3	239.08	73917.4	239.08	66649.7	239.08	61661.9	239.08	65025.7
238.08	59164.8	238.08	73008.3	238.08	65448	238.08	64233.6	238.08	69003.7
237.08	60866.8	237.08	73735.9	237.08	67351.2	237.08	67145.1	237.08	67276.5
236.08	58202	236.08	69055.6	236.08	64524.1	236.08	63720.2	236.08	68924.5
235.08	63088.6	235.08	72393.8	235.08	58815.7	235.08	64470.2	235.08	66777.8
234.08	60516.6	234.08	78208.4	234.08	65712.1	234.08	68043.2	234.08	70118.5
233.08	57786.6	233.08	81741.8	233.08	71976.2	233.08	62664.1	233.08	70407.6
232.08	56504.6	232.08	83002.7	232.08	66224.4	232.08	66008.4	232.08	70388.8
231.08	62355.9	231.08	77320.1	231.08	67091.5	231.08	69093	231.08	69325.8
230.08	60827.5	230.08	73460.1	230.08	67172.8	230.08	63571.6	230.08	65990.5
229.08	58535.2	229.08	76279.4	229.08	64020.6	229.08	69489.8	229.08	66158.7
228.08	58970.8	228.08	75209.5	228.08	68091.9	228.08	61289.9	228.08	70681.2
227.08	56206.6	227.08	73757.9	227.08	63235.2	227.08	66680.8	227.08	68415.3
226.08	61888.3	226.08	75324.9	226.08	62837.8	226.08	63196.1	226.08	67823.6
225.08	64052.4	225.08	72043.8	225.08	66336.8	225.08	64772.5	225.08	70105.5
224.08	59450.4	224.08	77404.1	224.08	65409.4	224.08	64846.5	224.08	73799.5
223.08	57893.5	223.08	72478.4	223.08	73238.9	223.08	65115.5	223.08	68504.9
222.08	59214	222.08	71479.1	222.08	65744.6	222.08	65170	222.08	76086.3
221.08	59585.2	221.08	72110.9	221.08	70015.9	221.08	63638.2	221.08	67257.8
220.08	54486.2	220.08	78668.2	220.08	66642.2	220.08	67513.1	220.08	69953.4
219.08	59361.8	219.08	75331.5	219.08	66525.8	219.08	69467.2	219.08	69888.1
218.08	59205.9	218.08	77504.7	218.08	65961.4	218.08	66590.4	218.08	67169.9
217.08	63816.4	217.08	72907.5	217.08	72841.3	217.08	69514.5	217.08	68195
216.08	69709.3	216.08	79126.9	216.08	65243.1	216.08	67025.9	216.08	70839.6
215.08	60731.1	215.08	75813.1	215.08	71393.1	215.08	66616	215.08	68658.3
214.08	65687.7	214.08	73206.2	214.08	70325.5	214.08	64674.5	214.08	71147.3
213.08	64787.3	213.08	76650.5	213.08	67759.9	213.08	68000.2	213.08	71228.7
212.08	64032.4	212.08	78813.1	212.08	70328.5	212.08	68092.5	212.08	70843.7
211.08	61135.8	211.08	76616.1	211.08	72744.8	211.08	68913.7	211.08	71858
210.08	66636.6	210.08	72410.8	210.08	69581.9	210.08	69787.9	210.08	67228
209.08	61223.4	209.08	74122.6	209.08	75537.7	209.08	66884.4	209.08	75809.1
208.08	59691.2	208.08	72684.7	208.08	73020	208.08	62363.8	208.08	73776.5
207.08	61863.7	207.08	76443.8	207.08	69544.1	207.08	64863.2	207.08	68875.9
206.08	53961.2	206.08	76184.7	206.08	68889.6	206.08	62917.3	206.08	63923.3
205.08	55205.3	205.08	73511.8	205.08	64423.8	205.08	66287.4	205.08	66544.6
204.08	54611.9	204.08	69209	204.08	63840.3	204.08	67410.9	204.08	72390
203.08	57119.3	203.08	70627.6	203.08	63223.7	203.08	60209.8	203.08	68644.3
202.08	61870.2	202.08	63300.2	202.08	59114.4	202.08	58869.2	202.08	67214.8
201.08	58970.9	201.08	65539.3	201.08	64288.8	201.08	64289.2	201.08	72509
200.08	58091.7	200.08	69404.5	200.08	66635.8	200.08	64123.7	200.08	67833.6
199.08	51455.8	199.08	74404.2	199.08	62314.9	199.08	63089.8	199.08	67254.6
198.08	51463	198.08	72974.6	198.08	66598.2	198.08	59983.3	198.08	65188
197.08	56423.8	197.08	73015.1	197.08	65358.4	197.08	64983.1	197.08	66016.8
196.08	58743.7	196.08	63113.7	196.08	65431.1	196.08	60395.8	196.08	73196.6
195.08	58764.4	195.08	74911.9	195.08	63861.6	195.08	60207.5	195.08	69081.1
194.08	55863.8	194.08	77465.7	194.08	71379.2	194.08	68672.2	194.08	71869.1
193.08	75261.9	193.08	83129.8	193.08	82202.5	193.08	69868	193.08	81376
192.08	98655.1	192.08	111260	192.08	101237	192.08	86010.9	192.08	103701
191.08	126871	191.08	139202	191.08	128265	191.08	124008	191.08	130704
190.08	133252	190.08	134048	190.08	137990	190.08	133703	190.08	146881
189.08	97853.1	189.08	102939	189.08	108526	189.08	111300	189.08	111874
188.08	74482.6	188.08	80474.4	188.08	80295.5	188.08	81304.5	188.08	83562.5
187.08	63904.6	187.08	75336.3	187.08	72674.2	187.08	67637.8	187.08	75619
186.08	54912.6	186.08	70145.4	186.08	62574.8	186.08	63285.9	186.08	69098.8
185.08	59435	185.08	64703	185.08	63284	185.08	58271.7	185.08	62975.5
184.08	54780.5	184.08	68373.7	184.08	58448.4	184.08	57092.6	184.08	66189
183.08	54827.6	183.08	67740.5	183.08	64300.8	183.08	59635.8	183.08	65992.3
182.08	56622.3	182.08	64032.1	182.08	58395.8	182.08	57035.3	182.08	59882.9
181.08	53544.5	181.08	60485.7	181.08	57951.5	181.08	58109.3	181.08	61028.5
180.08	50437.2	180.08	64895.1	180.08	58197.8	180.08	57146.5	180.08	58871.6
179.08	49242	179.08	60963.6	179.08	58750.3	179.08	56914.1	179.08	60871.9
178.08	52551.4	178.08	63290.3	178.08	56005.4	178.08	55657	178.08	59380.1
177.08	49948	177.08	63429.7	177.08	56485	177.08	55255.4	177.08	56665.7
176.08	46401.1	176.08	60532.6	176.08	59687.5	176.08	62702.7	176.08	58162.6
175.08	49203.8	175.08	60772.9	175.08	60843.4	175.08	51586.9	175.08	60025.4
174.08	51113.4	174.08	62563.4	174.08	58480.5	174.08	56463.5	174.08	57445.8
173.08	48211.1	173.08	63298.2	173.08	62261.2	173.08	56252.8	173.08	56928.1
172.08	51719.8	172.08	61549.1	172.08	55125.9	172.08	57351.8	172.08	60487.1
171.08	48604.4	171.08	62787.6	171.08	57467.5	171.08	60665.5	171.08	59629.7
170.08	49885.6	170.08	67287.2	170.08	58617.5	170.08	58749.4	170.08	64008.5
169.08	48324.7	169.08	78808.3	169.08	63501.6	169.08	60741.7	169.08	61934.1
168.08	49076.2	168.08	78848.5	168.08	57525	168.08	56540.6	168.08	59171
167.08	51819	167.08	74443.7	167.08	56175.1	167.08	58702	167.08	57393.8
166.08	51816.6	166.08	60491	166.08	64615.9	166.08	59961.1	166.08	65404
165.08	48918.6	165.08	61502	165.08	60541.2	165.08	62772.4	165.08	61333.7
164.08	54404.9	164.08	63806.6	164.08	59372.7	164.08	59214.8	164.08	61915.4
163.08	54494.5	163.08	63187.8	163.08	60940.6	163.08	54584.1	163.08	62703.7
162.08	53309	162.08	70035.4	162.08	61770	162.08	55306.6	162.08	64744.9
161.08	52682.1	161.08	66090.4	161.08	62519.6	161.08	59133.9	161.08	58692.3
160.08	51603.4	160.08	68167.8	160.08	59576.4	160.08	53381.4	160.08	61572.3
159.08	51221.5	159.08	65649.2	159.08	58078.8	159.08	63637.7	159.08	58663.8
158.08	53675.6	158.08	67571.6	158.08	60102.6	158.08	57739.9	158.08	65192.6
157.08	53047.7	157.08	67724.4	157.08	63036.4	157.08	62671.6	157.08	62648.1
156.08	54903.4	156.08	66193.1	156.08	63451.3	156.08	60529.7	156.08	66516.8
155.08	57252.4	155.08	64218.1	155.08	66597.4	155.08	62723.3	155.08	65151.8
154.08	52234.3	154.08	69963.2	154.08	63162.5	154.08	61656	154.08	61581.6
153.08	51282.9	153.08	68478.6	153.08	60771.9	153.08	59588.1	153.08	62409.8
152.08	50276.2	152.08	64229.3	152.08	62694	152.08	61238.7	152.08	60470.6
151.08	51927.3	151.08	59936.5	151.08	66399	151.08	57854.8	151.08	63902.5
150.08	50024.5	150.08	61858.2	150.08	58129.6	150.08	56839.9	150.08	64746.9
149.08	51540.4	149.08	63382.1	149.08	59438.1	149.08	57501.7	149.08	60116.4
148.08	57578.8	148.08	61676.2	148.08	56939.9	148.08	55131.3	148.08	59307.8
147.08	49399.9	147.08	61739.9	147.08	53774.3	147.08	53251.7	147.08	58341.7
146.08	43804	146.08	55748.9	146.08	56009.1	146.08	56960.6	146.08	55361.4
145.08	44343.1	145.08	61749.6	145.08	57025.2	145.08	52015.6	145.08	54991
144.08	42801.5	144.08	51815.3	144.08	50252.3	144.08	49168.5	144.08	56398.5
143.08	46105.4	143.08	56785.1	143.08	51003.9	143.08	50520.2	143.08	48490.2
142.08	44108.8	142.08	52198.6	142.08	47794.1	142.08	51716.4	142.08	51519.2
141.08	43946.9	141.08	51048	141.08	49419.2	141.08	45615.6	141.08	52704
140.08	44334.3	140.08	56387.7	140.08	50912.7	140.08	46954	140.08	55357.1
139.08	41930.3	139.08	50457.1	139.08	56202.7	139.08	53295.9	139.08	48580.1
138.08	41419.1	138.08	53607	138.08	51497.6	138.08	48979.9	138.08	49734.1
137.08	45467.9	137.08	54660.2	137.08	49145.6	137.08	52364.9	137.08	52874.4
136.08	46558.7	136.08	63042.4	136.08	54422.1	136.08	51437.5	136.08	57632.4
135.08	68230.4	135.08	83805.7	135.08	71336.6	135.08	71426.4	135.08	79043.3
134.08	123849	134.08	143261	134.08	127512	134.08	115967	134.08	143884
133.08	161156	133.08	175915	133.08	192226	133.08	170790	133.08	190009
132.08	118178	132.08	133136	132.08	140525	132.08	132673	132.08	138451
131.08	58578.2	131.08	68434.7	131.08	72221.3	131.08	78565.3	131.08	71878.6
130.08	45397.4	130.08	48990.6	130.08	53506.1	130.08	49539.6	130.08	54331.5
129.08	41100.5	129.08	52315.2	129.08	52888.6	129.08	49261.1	129.08	51899
128.08	41024.5	128.08	49845.6	128.08	49076.4	128.08	47282.7	128.08	50455.8
127.08	38501.6	127.08	51080.9	127.08	48689.6	127.08	43517.8	127.08	54675.3
126.08	42782	126.08	50411.9	126.08	48322.9	126.08	47982.3	126.08	51366.6
125.08	36281.8	125.08	47534.1	125.08	49283.8	125.08	43378	125.08	47090.9
124.08	36810.1	124.08	48260.9	124.08	46339.5	124.08	49253.3	124.08	51749.3
123.08	38962.1	123.08	49044.4	123.08	46729.6	123.08	52021.9	123.08	51554.4
122.08	37831.3	122.08	48136.8	122.08	49469	122.08	45733.5	122.08	46305.3
121.08	36663.4	121.08	49792.2	121.08	46486.3	121.08	46222	121.08	49362.3
120.08	38356.9	120.08	49960.4	120.08	50744.8	120.08	47736.3	120.08	47147.8
119.08	37788	119.08	47734.2	119.08	45914.2	119.08	42068.5	119.08	48175.9
118.08	39862	118.08	48563.8	118.08	47479.7	118.08	43999.5	118.08	47861.5
117.08	41731	117.08	52334	117.08	46272	117.08	46702.9	117.08	45734.3
116.08	42509.5	116.08	48152.6	116.08	50337.6	116.08	49907.3	116.08	49855.9
115.08	39979.7	115.08	53205.2	115.08	46999.3	115.08	49551	115.08	51933.1
114.08	40273.4	114.08	48996	114.08	47437.7	114.08	45500.2	114.08	49101.8
113.08	40543.4	113.08	50512.2	113.08	45195.8	113.08	45887.9	113.08	50094.9
112.08	36962.2	112.08	54191.9	112.08	46144.9	112.08	47718.6	112.08	47770.8
111.08	38554.4	111.08	50887.4	111.08	45907.1	111.08	48605.7	111.08	47190.5
110.08	39638	110.08	48850.8	110.08	49127.8	110.08	41814.1	110.08	48221.5
109.08	38871.5	109.08	51128.5	109.08	44887.8	109.08	52452.3	109.08	51181.7
108.08	37867.1	108.08	51897.3	108.08	50692.3	108.08	49237.4	108.08	51123.9
107.08	41994.8	107.08	51203.5	107.08	50034.3	107.08	43410.6	107.08	53039.6
106.08	36192.1	106.08	53151.8	106.08	52127.9	106.08	46869.2	106.08	45163.8
105.08	38034.4	105.08	52875.8	105.08	48034.8	105.08	50893.8	105.08	49817.6
104.08	42281.1	104.08	50680.4	104.08	49419.4	104.08	48276.6	104.08	52412.4
103.08	40938.7	103.08	50819.8	103.08	50532.7	103.08	49681.6	103.08	50913.4
102.08	42387.9	102.08	54769.4	102.08	55568.3	102.08	52772.3	102.08	56027.2
101.08	42924.9	101.08	57603.3	101.08	56605.8	101.08	51233.5	101.08	54150.2
100.08	41000.7	100.08	55381.3	100.08	55854.9	100.08	52507.2	100.08	58139.4
99.08	42216.2	99.08	57743.2	99.08	53068.2	99.08	50020.5	99.08	56129.6
98.08	40125.7	98.08	50686.4	98.08	53707	98.08	49989.2	98.08	55205.2
97.08	40144	97.08	56358.6	97.08	57464.4	97.08	52930.7	97.08	50708.1
96.08	41149.8	96.08	58658.8	96.08	56542.1	96.08	52137.2	96.08	57621.2
95.08	46917.9	95.08	63518.7	95.08	58589.6	95.08	51400.7	95.08	58563.9
94.08	47268.3	94.08	60324.3	94.08	61835.7	94.08	52408.6	94.08	60113
93.08	44146.4	93.08	59731.9	93.08	56141.1	93.08	52485.7	93.08	59021.3
92.08	41671.1	92.08	54719.6	92.08	54572.8	92.08	50180.4	92.08	54139.7
91.08	42179.8	91.08	48033.5	91.08	51007.3	91.08	45902	91.08	48796.3
90.08	37736.6	90.08	44712.3	90.08	47187.3	90.08	43631.6	90.08	47844.2
89.08	36009.7	89.08	49064	89.08	46393.1	89.08	45210.1	89.08	48327.8
88.08	39688.2	88.08	46649.5	88.08	42610.7	88.08	44493.4	88.08	45716.8
87.08	36523.2	87.08	50587.1	87.08	42118.6	87.08	40605.2	87.08	45725.5
86.08	34463.6	86.08	44325.8	86.08	41719.4	86.08	42981.1	86.08	46301.6
85.08	35205.9	85.08	48537.4	85.08	46862.9	85.08	39740.1	85.08	46284.8
84.08	38666.1	84.08	49401	84.08	48809.1	84.08	41588.3	84.08	47424.7
83.08	37026	83.08	47012.1	83.08	41928.3	83.08	44339.7	83.08	48925.4
82.08	34871.8	82.08	47589.7	82.08	46995.3	82.08	44730.2	82.08	48471.9
81.08	36446.1	81.08	47638.8	81.08	44556	81.08	46451.6	81.08	46439.1
80.08	33858.6	80.08	44222.7	80.08	46735.6	80.08	45247.7	80.08	49057.5
79.08	35550.9	79.08	45056.5	79.08	46074.3	79.08	43292.2	79.08	45995.8
78.08	36113.2	78.08	46901.4	78.08	45701.5	78.08	42800.1	78.08	45541.9
77.08	35695.9	77.08	48837.4	77.08	43996.9	77.08	42517.8	77.08	50156.2
76.08	40335.2	76.08	43199.5	76.08	44874.2	76.08	44650.6	76.08	44690.2
75.08	36201.3	75.08	46796.6	75.08	47785.5	75.08	40964.3	75.08	49594.1
74.08	35572.8	74.08	46778.9	74.08	44615.5	74.08	42647.9	74.08	42002.3
73.08	36821.4	73.08	42434.4	73.08	45942.5	73.08	41704.9	73.08	47250.8
72.08	31428.5	72.08	43046	72.08	45162.4	72.08	40908.9	72.08	42125.2
71.08	33783.5	71.08	44483.2	71.08	42515	71.08	39001.7	71.08	42263
70.08	29684.2	70.08	44200.3	70.08	44992.4	70.08	40185.2	70.08	38928.7
69.08	31327.3	69.08	41818.3	69.08	41025.9	69.08	39953.9	69.08	45239.9
68.08	31227	68.08	43386.6	68.08	40557.7	68.08	37769.6	68.08	40953.1
67.08	31432.1	67.08	42283.1	67.08	39124.4	67.08	38491.2	67.08	45101.1
66.08	35007.2	66.08	44313.9	66.08	45940.1	66.08	41841	66.08	41683.7
65.08	34537.4	65.08	44403.1	65.08	47670.3	65.08	38915.8	65.08	40897.8
64.08	34810	64.08	47176.2	64.08	41248.8	64.08	43194.6	64.08	39754.2
63.08	35993.9	63.08	47447.6	63.08	48442.7	63.08	40134.4	63.08	44210.5
62.08	37747.2	62.08	49894.4	62.08	45102.9	62.08	43833	62.08	42139.6
61.08	38483.3	61.08	48566	61.08	46092.4	61.08	43022.5	61.08	46356.2
60.08	43334.1	60.08	52134.6	60.08	48522.6	60.08	43108.3	60.08	50970.4
59.08	46612.5	59.08	55722.4	59.08	58404.5	59.08	49418.2	59.08	53059.8
58.08	53823.5	58.08	62351.2	58.08	67676.3	58.08	58315.7	58.08	67000.5
57.08	58417.3	57.08	76666.4	57.08	80998	57.08	73236.6	57.08	84400.1
56.08	58959.5	56.08	80378.6	56.08	83068.9	56.08	77809.1	56.08	84869.2
55.08	45471.5	55.08	61664.3	55.08	71718.1	55.08	61370.6	55.08	62327
54.08	31645.2	54.08	40193.1	54.08	39691	54.08	44655.8	54.08	45598.3
53.08	24561.9	53.08	30339.2	53.08	29902	53.08	28871.3	53.08	32712.3
52.08	24392.5	52.08	27678.7	52.08	25836.6	52.08	27625.8	52.08	28927.1
51.08	24197.3	51.08	27713.5	51.08	26121.1	51.08	26148.9	51.08	28812.9
50.08	20476.9	50.08	28578.4	50.08	23672.7	50.08	23791.3	50.08	23247.5
49.08	21808.1	49.08	29699.6	49.08	22192	49.08	25308.7	49.08	27616.7
48.08	21532.3	48.08	24810.6	48.08	22421.1	48.08	25844.6	48.08	25605
47.08	21058.9	47.08	22903.2	47.08	23739.8	47.08	24521.6	47.08	25984
46.08	21646.5	46.08	22126.6	46.08	22908	46.08	23612.1	46.08	24366.4
45.08	19662	45.08	24889.7	45.08	22952.8	45.08	22394.4	45.08	24175.2
44.08	21375.6	44.08	23608.5	44.08	23461	44.08	23941.1	44.08	25028.9
43.08	21368.6	43.08	23877.4	43.08	23280.9	43.08	20796.9	43.08	25018.5
42.08	19657.9	42.08	23282.5	42.08	22209.4	42.08	21837.4	42.08	22740.3
41.08	20712.1	41.08	20407.8	41.08	19770.4	41.08	22890.4	41.08	23754.4
40.08	19985.4	40.08	21514.8	40.08	20315.3	40.08	24423.1	40.08	22205.2
39.08	16440.5	39.08	22022.3	39.08	19696.3	39.08	21703.8	39.08	23708.4
38.08	17693.6	38.08	22359.2	38.08	21655.7	38.08	18251.9	38.08	25286.6
37.08	17498.3	37.08	19464.9	37.08	19598.1	37.08	20342.3	37.08	23785.1
36.08	18602.8	36.08	21729.2	36.08	20105.7	36.08	19735.1	36.08	25001.3
35.08	18037.5	35.08	22440.3	35.08	19474.7	35.08	24447.5	35.08	32001.9
34.08	15965.4	34.08	24066	34.08	23120.9	34.08	23866.8	34.08	36770.7
33.08	18148.4	33.08	19694.9	33.08	19374.8	33.08	24551	33.08	29967.5
32.08	19751.5	32.08	25539.1	32.08	24794.1	32.08	22437.9	32.08	29920.3
31.08	18436.3	31.08	20659.3	31.08	21073.4	31.08	22004.2	31.08	26702.6
30.08	17853.6	30.08	25895.5	30.08	23499.4	30.08	21876.1	30.08	27400.5
29.08	23824.1	29.08	29285.7	29.08	25875	29.08	24596.8	29.08	24849.2
28.08	27358.3	28.08	31991.5	28.08	27557.8	28.08	28956.5	28.08	31501
27.08	30094	27.08	36781.8	27.08	31251.8	27.08	38605.7	27.08	34968.8
26.08	38322.3	26.08	42411.3	26.08	38709.4	26.08	45450.7	26.08	42706.3
25.08	42672.2	25.08	42357.7	25.08	42807.6	25.08	43835.2	25.08	46672.1
24.08	41672.3	24.08	45467.3	24.08	42228.2	24.08	42015.3	24.08	48041.1
23.08	40183.8	23.08	43091.2	23.08	42066.5	23.08	39664.6	23.08	41079.8
22.08	29152.6	22.08	29832.6	22.08	34178.4	22.08	35685.9	22.08	31486.2
21.08	18846.8	21.08	21714.4	21.08	22823.4	21.08	21836.1	21.08	22514.6
20.08	15836	20.08	17342.6	20.08	16502.6	20.08	17463.7	20.08	19544.8
19.08	15784.7	19.08	15733	19.08	11768.2	19.08	16318.3	19.08	14090
18.08	14506.7	18.08	17055	18.08	15734.6	18.08	15295.2	18.08	19764.6
17.08	16538.9	17.08	17673.1	17.08	16832.6	17.08	16564.6	17.08	17314.2
16.08	13738	16.08	18865.5	16.08	14779.6	16.08	16502.2	16.08	15540.1
15.08	14062.4	15.08	17600	15.08	14021.4	15.08	14862.8	15.08	17867
14.08	16013.8	14.08	18124.3	14.08	15587.8	14.08	20807.6	14.08	19755.2
13.08	19650.4	13.08	18955.8	13.08	20411.1	13.08	18570.9	13.08	19248.8
12.08	14845.8	12.08	22662.7	12.08	21231.5	12.08	22647.7	12.08	21419.5
11.08	13391.5	11.08	21704	11.08	20581.4	11.08	17332.7	11.08	22064
10.08	19314.9	10.08	19902.7	10.08	21173.9	10.08	20104.2	10.08	23754.2
9.08	16618.6	9.08	23008.8	9.08	20856.5	9.08	23598.3	9.08	25294
8.08	16754.7	8.08	19043.3	8.08	22171.6	8.08	23975.4	8.08	22920.7
7.08	17388.3	7.08	18577.9	7.08	21211.9	7.08	18150.3	7.08	20315.8
6.08	16708.6	6.08	22299.8	6.08	22809.5	6.08	19571.5	6.08	22100.8
5.08	15494.4	5.08	19788.9	5.08	20430.9	5.08	16486.2	5.08	17703
4.08	12794.8	4.08	15591.4	4.08	16662.8	4.08	17182.8	4.08	16594.4
3.08	8579.97	3.08	11138.7	3.08	13091.3	3.08	11218.1	3.08	10896.1
2.08	3816	2.08	4217.5	2.08	4352.09	2.08	4940.39	2.08	5182.05
1.08	589.338	1.08	2008.37	1.08	2089.24	1.08	2155.9	1.08	2062.68
0.08	576.063	0.08	977.968	0.08	348.272	0.08	710.062	0.08	910.815
-0.92	120.414	-0.92	723.531	-0.92	401.836	-0.92	803.589	-0.92	214.329
-1.92	402.142	-1.92	589.635	-1.92	214.393	-1.92	589.711	-1.92	107.182
-2.92	334.926	-2.92	455.458	-2.92	361.825	-2.92	107.211	-2.92	0
-3.92	0.10297	-3.92	482.697	-3.92	455.654	-3.92	334.964	-3.92	13.2557
-4.92	107.26	-4.92	107.251	-4.92	254.841	-4.92	630.246	-4.92	93.9897
-5.92	160.778	-5.92	522.984	-5.92	214.545	-5.92	134.127	-5.92	0
-6.92	53.7838	-6.92	13.3914	-6.92	107.302	-6.92	187.735	-6.92	321.949
-7.92	254.934	-7.92	0	-7.92	321.951	-7.92	643.887	-7.92	361.872
-8.92	308.332	-8.92	107.339	-8.92	0	-8.92	322.022	-8.92	282.029
-9.92	550.319	-9.92	241.589	-9.92	107.358	-9.92	0	-9.92	201.261

## Sheet: Fig. 1d
Figure 1d
Membrane	F/P
F4-hGO	0.76
F6-hGO	1.15
F8-hGO	1.65
F10-hGO	2.22

## Sheet: Fig. 2b
Figure 2b
Membrane	Water contact angle (°)	Error bar
GO	65.2	1.60935
hGO	7.58182	0.99828
F4-hGO	15.1	1.62631
F6-hGO	21.3467	1.74662
F8-hGO	31.7	2.97181
F10-hGO	40.6625	1.59905

## Sheet: Fig. 2c
Figure 2c
Membrane	γ'SW	γ'dSW	γ'pSW
GO	48.8	31.5	17.3
hGO	72.35	28.75	43.6
F4-hGO	71	28.5	42.5
F6-hGO	68.7	27.6	41.1
F8-hGO	62.9	24.9	38
F10-hGO	56.7	21.9	34.8

## Sheet: Fig. 2d
Figure 2d
Membrane	Underwater oil contact angle (°)	Error bar	Normalized contact area
GO	102.067	1.44472	42.7716
hGO	168.38	1.21758	1
F4-hGO	162.24	1.03078	1.5625
F6-hGO	165.7	1.00789	1.2544
F8-hGO	162.98	0.52281	1.5129
F10-hGO	159.35	1.2521	2.0164

## Sheet: Fig. 2e
Figure 2e
Membrane	γ'SW (J m-2)	Underwater oil contact angle (°)
		Calculated value	Experimental value
hGO	72.35	164.7	168.4
F4-hGO	71	160	162.2
F6-hGO	68.7	155.1	165.7
F8-hGO	62.9	146.6	163
F10-hGO	56.7	139.3	159.4

## Sheet: Fig. 2f
Figure 2f
hGO			F4-hGO			F6-hGO			F8-hGO			F10-hGO
Force (μN)	Distance (nm)		Force (μN)	Distance (nm)		Force (μN)	Distance (nm)		Force (μN)	Distance (nm)		Force (μN)	Distance (nm)
	Approach	Retract		Approach	Retract		Approach	Retract		Approach	Retract		Approach	Retract
0	3.9429	3.9034	0	3.9243	3.8977	0	3.9201	3.907	0	3.9414	3.9108	0	3.936	3.8913
0.51	3.9	3.829	0.51	3.8758	3.8266	0.51	3.8702	3.8492	0.51	3.8983	3.841	0.51	3.8873	3.8181
1.02	3.8415	3.7402	1.02	3.8195	3.7433	1.02	3.8058	3.7725	1.02	3.8424	3.7562	1.02	3.8231	3.7267
1.52	3.7738	3.6334	1.52	3.7436	3.6504	1.52	3.7336	3.6804	1.52	3.7738	3.6545	1.52	3.7501	3.6144
2.03	3.6968	3.5076	2.03	3.6587	3.5323	2.03	3.6513	3.5757	2.03	3.6937	3.5369	2.03	3.6679	3.4852
2.54	3.6168	3.391	2.54	3.5706	3.4162	2.54	3.5657	3.4658	2.54	3.615	3.4191	2.54	3.582	3.3568
3.05	3.5407	3.2704	3.05	3.4848	3.3024	3.05	3.4882	3.362	3.05	3.532	3.2971	3.05	3.5045	3.2376
3.56	3.4624	3.1465	3.56	3.4077	3.1918	3.56	3.4052	3.2664	3.56	3.45	3.1851	3.56	3.4284	3.1213
4.07	3.386	3.0338	4.07	3.3252	3.0869	4.07	3.321	3.1609	4.07	3.3665	3.0687	4.07	3.3498	2.9997
4.58	3.3157	2.9196	4.58	3.2436	2.9716	4.58	3.2455	3.0616	4.58	3.2861	2.9548	4.58	3.2791	2.8785
5.08	3.246	2.8048	5.08	3.1696	2.8571	5.08	3.167	2.9678	5.08	3.2059	2.8499	5.08	3.2033	2.758
5.59	3.1682	2.6973	5.59	3.0959	2.7543	5.59	3.0867	2.869	5.59	3.1233	2.7443	5.59	3.1264	2.6452
6.1	3.0994	2.5816	6.1	3.0193	2.6514	6.1	3.0122	2.775	6.1	3.0459	2.6439	6.1	3.0473	2.5319
6.61	3.0272	2.4749	6.61	2.941	2.5489	6.61	2.9367	2.6902	6.61	2.9691	2.5434	6.61	2.97	2.4131
7.12	2.9581	2.3639	7.12	2.8634	2.4451	7.12	2.8649	2.5943	7.12	2.8976	2.4455	7.12	2.8946	2.2993
7.62	2.8888	2.2622	7.62	2.7919	2.3462	7.62	2.7946	2.5073	7.62	2.8302	2.3509	7.62	2.8195	2.1845
8.13	2.8165	2.1555	8.13	2.7192	2.2547	8.13	2.7151	2.4134	8.13	2.759	2.2545	8.13	2.7473	2.0814
8.64	2.747	2.0587	8.64	2.6448	2.16	8.64	2.6409	2.317	8.64	2.6949	2.1574	8.64	2.6764	1.9824
9.15	2.6806	1.9555	9.15	2.5718	2.0628	9.15	2.5644	2.2348	9.15	2.6354	2.0587	9.15	2.6134	1.8711
9.66	2.6138	1.8564	9.66	2.4991	1.9756	9.66	2.4925	2.1504	9.66	2.564	1.9631	9.66	2.5535	1.7665
10.17	2.5463	1.7563	10.17	2.4267	1.885	10.17	2.4233	2.0613	10.17	2.4981	1.869	10.17	2.4893	1.6664
10.68	2.4846	1.6646	10.68	2.3552	1.8058	10.68	2.3573	1.9814	10.68	2.4336	1.7793	10.68	2.4248	1.5688
11.18	2.4189	1.5661	11.18	2.2874	1.7163	11.18	2.2934	1.8994	11.18	2.3637	1.6898	11.18	2.3691	1.4753
11.69	2.3576	1.475	11.69	2.217	1.6291	11.69	2.2331	1.8238	11.69	2.3014	1.6077	11.69	2.299	1.3797
12.2	2.2986	1.3806	12.2	2.1589	1.5407	12.2	2.1694	1.7516	12.2	2.2315	1.5196	12.2	2.2416	1.2855
12.71	2.2392	1.2935	12.71	2.0927	1.4594	12.71	2.1111	1.6705	12.71	2.1629	1.4364	12.71	2.1771	1.1999
13.22	2.1838	1.2068	13.22	2.0351	1.3664	13.22	2.0499	1.5932	13.22	2.1029	1.352	13.22	2.1117	1.112
13.72	2.1233	1.1244	13.72	1.9779	1.2836	13.72	1.9897	1.5221	13.72	2.0419	1.2725	13.72	2.0463	1.0226
14.23	2.0621	1.0375	14.23	1.92	1.2042	14.23	1.932	1.4427	14.23	1.9804	1.1929	14.23	1.9859	0.934
14.74	2.0041	0.954	14.74	1.8585	1.1307	14.74	1.8733	1.3712	14.74	1.9182	1.1155	14.74	1.9235	0.8519
15.25	1.9557	0.8679	15.25	1.8046	1.0593	15.25	1.814	1.2997	15.25	1.8617	1.0366	15.25	1.8698	0.7628
15.76	1.8908	0.7867	15.76	1.7374	0.9846	15.76	1.7517	1.2279	15.76	1.8092	0.9648	15.76	1.8061	0.6794
16.26	1.8355	0.705	16.26	1.6819	0.9154	16.26	1.6953	1.1611	16.26	1.7519	0.8934	16.26	1.7504	0.5931
16.78	1.774	0.6279	16.78	1.6254	0.8519	16.78	1.6382	1.0955	16.78	1.6964	0.8216	16.78	1.6985	0.5142
17.28	1.7249	0.5446	17.28	1.5722	0.7834	17.28	1.5855	1.0224	17.28	1.6429	0.7503	17.28	1.6493	0.4385
17.79	1.6725	0.4748	17.79	1.5172	0.7115	17.79	1.5339	0.9616	17.79	1.591	0.6794	17.79	1.5938	0.3684
18.3	1.6289	0.3928	18.3	1.462	0.6446	18.3	1.4772	0.8967	18.3	1.5382	0.616	18.3	1.5395	0.2893
18.81	1.5722	0.3317	18.81	1.4044	0.5782	18.81	1.4296	0.8323	18.81	1.4821	0.5475	18.81	1.4911	0.2189
19.32	1.5228	0.2651	19.32	1.3572	0.5127	19.32	1.3851	0.7731	19.32	1.4304	0.48	19.32	1.4479	0.1485
19.82	1.4785	0.2014	19.82	1.3085	0.4478	19.82	1.3367	0.7133	19.82	1.3782	0.4174	19.82	1.3953	0.0844
20.33	1.4336	0.1382	20.33	1.2597	0.3877	20.33	1.2887	0.6546	20.33	1.3312	0.354	20.33	1.3419	0.0201
20.84	1.3845	0.0795	20.84	1.2152	0.3292	20.84	1.2351	0.6036	20.84	1.2897	0.2944	20.84	1.2901	-0.0492
21.35	1.3409	0.0123	21.35	1.1641	0.2705	21.35	1.181	0.5513	21.35	1.2495	0.2407	21.35	1.2445	-0.1164
21.86	1.2905	-0.0428	21.86	1.1189	0.2123	21.86	1.1354	0.4974	21.86	1.2124	0.1856	21.86	1.2045	-0.179
22.36	1.2433	-0.1073	22.36	1.0773	0.1645	22.36	1.0866	0.4529	22.36	1.1679	0.1309	22.36	1.1649	-0.2353
22.87	1.2033	-0.1666	22.87	1.029	0.1126	22.87	1.0403	0.3996	22.87	1.1197	0.0749	22.87	1.1207	-0.2914
23.38	1.1595	-0.2268	23.38	0.9887	0.0597	23.38	0.9913	0.3469	23.38	1.0818	0.0272	23.38	1.0775	-0.3454
23.89	1.1233	-0.2836	23.89	0.9464	0.0086	23.89	0.9511	0.2982	23.89	1.0441	-0.019	23.89	1.0367	-0.3964
24.4	1.0854	-0.3319	24.4	0.9057	-0.0426	24.4	0.9128	0.2489	24.4	0.9977	-0.0634	24.4	1.0007	-0.4465
24.91	1.0465	-0.3794	24.91	0.8694	-0.0946	24.91	0.8765	0.2001	24.91	0.9504	-0.115	24.91	0.9582	-0.4937
25.42	1.0078	-0.4214	25.42	0.8368	-0.1388	25.42	0.8375	0.155	25.42	0.9073	-0.171	25.42	0.9169	-0.5369
25.92	0.9734	-0.4765	25.92	0.7942	-0.1918	25.92	0.799	0.1041	25.92	0.8781	-0.2143	25.92	0.8699	-0.5844
26.43	0.9432	-0.522	26.43	0.76	-0.2345	26.43	0.7651	0.0675	26.43	0.8435	-0.2505	26.43	0.8281	-0.6279
26.94	0.9063	-0.562	26.94	0.7151	-0.2766	26.94	0.7334	0.0304	26.94	0.8121	-0.2939	26.94	0.793	-0.6744
27.45	0.8673	-0.6054	27.45	0.6789	-0.3138	27.45	0.6992	-0.0063	27.45	0.7714	-0.3268	27.45	0.7572	-0.7235
27.96	0.8283	-0.6514	27.96	0.6434	-0.3479	27.96	0.6644	-0.0504	27.96	0.7411	-0.3631	27.96	0.7179	-0.7679
28.46	0.7902	-0.6895	28.46	0.6095	-0.3795	28.46	0.6319	-0.089	28.46	0.707	-0.3892	28.46	0.6901	-0.8086
28.97	0.7614	-0.7299	28.97	0.5757	-0.4183	28.97	0.6055	-0.1239	28.97	0.6732	-0.418	28.97	0.659	-0.8479
29.48	0.7298	-0.7582	29.48	0.5481	-0.4557	29.48	0.5757	-0.16	29.48	0.6368	-0.4496	29.48	0.6323	-0.8885
29.99	0.6954	-0.7943	29.99	0.5234	-0.4865	29.99	0.5443	-0.1981	29.99	0.6082	-0.4802	29.99	0.604	-0.9236
30.5	0.6643	-0.8314	30.5	0.5016	-0.5166	30.5	0.5113	-0.2298	30.5	0.5763	-0.5092	30.5	0.5692	-0.952
31.01	0.6308	-0.8609	31.01	0.471	-0.54	31.01	0.4819	-0.2537	31.01	0.5527	-0.5474	31.01	0.5408	-0.9793
31.52	0.6024	-0.8925	31.52	0.4407	-0.5718	31.52	0.4521	-0.2725	31.52	0.518	-0.5729	31.52	0.513	-1.0026
32.02	0.5798	-0.9172	32.02	0.4144	-0.5978	32.02	0.4224	-0.2969	32.02	0.4933	-0.6034	32.02	0.4831	-1.0323
32.53	0.5483	-0.9441	32.53	0.3865	-0.6204	32.53	0.3913	-0.3234	32.53	0.4702	-0.626	32.53	0.4532	-1.057
33.04	0.5177	-0.967	33.04	0.3612	-0.6448	33.04	0.3689	-0.3448	33.04	0.4391	-0.6499	33.04	0.4219	-1.0752
33.55	0.4886	-0.991	33.55	0.3272	-0.6629	33.55	0.3458	-0.3625	33.55	0.4127	-0.6724	33.55	0.3948	-1.1032
34.06	0.4616	-1.0113	34.06	0.3002	-0.677	34.06	0.3307	-0.3863	34.06	0.3879	-0.6916	34.06	0.3793	-1.1256
34.56	0.4334	-1.0335	34.56	0.2822	-0.7027	34.56	0.3047	-0.4161	34.56	0.3571	-0.7022	34.56	0.3581	-1.1442
35.07	0.4087	-1.0422	35.07	0.2595	-0.7186	35.07	0.2839	-0.4409	35.07	0.3407	-0.7156	35.07	0.3408	-1.1573
35.58	0.3819	-1.0589	35.58	0.2457	-0.7347	35.58	0.2657	-0.4663	35.58	0.3199	-0.7292	35.58	0.3234	-1.1684
36.09	0.3555	-1.0724	36.09	0.2241	-0.7497	36.09	0.2504	-0.4797	36.09	0.2964	-0.7409	36.09	0.2993	-1.1813
36.6	0.338	-1.0853	36.6	0.2126	-0.7608	36.6	0.2306	-0.4885	36.6	0.2819	-0.7457	36.6	0.2834	-1.1984
37.11	0.3184	-1.096	37.11	0.2069	-0.7708	37.11	0.21	-0.5061	37.11	0.2626	-0.7505	37.11	0.2648	-1.2028
37.62	0.3001	-1.1	37.62	0.1999	-0.7854	37.62	0.1869	-0.5163	37.62	0.2439	-0.7543	37.62	0.2489	-1.2135
38.12	0.2831	-1.1044	38.12	0.1865	-0.7945	38.12	0.1776	-0.526	38.12	0.2261	-0.759	38.12	0.2299	-1.2205
38.63	0.2664	-1.1126	38.63	0.1738	-0.8015	38.63	0.1679	-0.5369	38.63	0.2052	-0.7683	38.63	0.2092	-1.2316
39.14	0.2485	-1.1196	39.14	0.1615	-0.8097	39.14	0.1581	-0.5411	39.14	0.1859	-0.7705	39.14	0.1903	-1.2314
39.65	0.2381	-1.1195	39.65	0.15	-0.808	39.65	0.1421	-0.5502	39.65	0.1726	-0.7708	39.65	0.1802	-1.2335
40.16	0.2202	-1.1253	40.16	0.1318	-0.8081	40.16	0.1364	-0.5602	40.16	0.1602	-0.7722	40.16	0.1651	-1.226
40.66	0.2067	-1.1248	40.66	0.1152	-0.8064	40.66	0.123	-0.5664	40.66	0.1551	-0.7767	40.66	0.1573	-1.2239
41.17	0.1934	-1.1291	41.17	0.0936	-0.8008	41.17	0.1192	-0.5717	41.17	0.1396	-0.7749	41.17	0.1438	-1.2112
41.68	0.1818	-1.1311	41.68	0.0815	-0.7889	41.68	0.1089	-0.5742	41.68	0.1306	-0.7752	41.68	0.1335	-1.1985
42.19	0.1692	-1.1302	42.19	0.0745	-0.7753	42.19	0.0962	-0.5705	42.19	0.125	-0.7636	42.19	0.1245	-1.1802
42.7	0.1545	-1.1202	42.7	0.0598	-0.7557	42.7	0.0766	-0.5643	42.7	0.1156	-0.7516	42.7	0.1209	-1.1688
43.21	0.1423	-1.1137	43.21	0.0562	-0.7323	43.21	0.0698	-0.5531	43.21	0.1089	-0.7297	43.21	0.111	-1.1372
43.72	0.133	-1.0915	43.72	0.0561	-0.6875	43.72	0.0604	-0.5374	43.72	0.1012	-0.707	43.72	0.1122	-1.0973
44.22	0.1202	-1.069	44.22	0.0434	-0.6372	44.22	0.0603	-0.5106	44.22	0.0899	-0.6741	44.22	0.1033	-1.0535
44.73	0.1197	-1.0413	44.73	0.0474	-0.5709	44.73	0.0558	-0.4689	44.73	0.0886	-0.6448	44.73	0.0922	-0.9939
45.24	0.1086	-1.0075	45.24	0.0468	-0.4973	45.24	0.0527	-0.4193	45.24	0.0848	-0.5958	45.24	0.0882	-0.9209
45.75	0.1023	-0.9784	45.75	0.0447	-0.3991	45.75	0.0521	-0.3486	45.75	0.0769	-0.5473	45.75	0.0849	-0.833
46.26	0.1029	-0.9422	46.26	0.0448	-0.2936	46.26	0.0573	-0.2657	46.26	0.0743	-0.4935	46.26	0.0806	-0.7275
46.76	0.0939	-0.8931	46.76	0.0423	-0.2003	46.76	0.0555	-0.1928	46.76	0.0652	-0.4259	46.76	0.0802	-0.6099
47.27	0.08	-0.839	47.27	0.0371	-0.1201	47.27	0.0512	-0.1186	47.27	0.063	-0.3416	47.27	0.0756	-0.4834
47.78	0.0739	-0.7842	47.78	0.0454	-0.0538	47.78	0.05	-0.0555	47.78	0.0613	-0.2553	47.78	0.0714	-0.346
48.29	0.0608	-0.71	48.29	0.0408	-0.0039	48.29	0.0466	-0.0088	48.29	0.0573	-0.1701	48.29	0.0713	-0.2311
48.8	0.0628	-0.6302	48.8	0.0379	0.0307	48.8	0.0411	0.0333	48.8	0.0563	-0.105	48.8	0.0693	-0.1322
49.31	0.0571	-0.5388	49.31	0.0371	0.038	49.31	0.0403	0.0475	49.31	0.0555	-0.0457	49.31	0.0669	-0.0504
49.82	0.0551	-0.4368	49.82	0.0355	0.0344	49.82	0.0398	0.0466	49.82	0.0572	0.0054	49.82	0.0619	0.0101
50.32	0.0527	-0.3298	50.32	0.0321	0.035	50.32	0.0424	0.0507	50.32	0.059	0.0383	50.32	0.059	0.0468
50.83	0.0545	-0.234	50.83	0.0291	0.0318	50.83	0.043	0.0489	50.83	0.0525	0.051	50.83	0.0535	0.059
51.34	0.0543	-0.1424	51.34	0.0289	0.031	51.34	0.0436	0.0465	51.34	0.049	0.0493	51.34	0.0549	0.0587
51.85	0.0538	-0.0778	51.85	0.0307	0.0294	51.85	0.0451	0.0474	51.85	0.0486	0.0468	51.85	0.0553	0.0573
52.36	0.0499	-0.0214	52.36	0.0294	0.0278	52.36	0.0474	0.0431	52.36	0.048	0.0438	52.36	0.0557	0.0565
52.86	0.0485	0.0213	52.86	0.0285	0.0287	52.86	0.0472	0.0402	52.86	0.047	0.0463	52.86	0.0544	0.055
53.37	0.0407	0.0415	53.37	0.029	0.0278	53.37	0.0448	0.0404	53.37	0.042	0.0452	53.37	0.0525	0.0535
53.88	0.0393	0.0424	53.88	0.0333	0.0254	53.88	0.0403	0.0372	53.88	0.0419	0.04	53.88	0.0528	0.0539
54.39	0.0414	0.0411	54.39	0.0369	0.0247	54.39	0.0393	0.0352	54.39	0.0426	0.0359	54.39	0.0491	0.0552
54.9	0.0418	0.0398	54.9	0.0365	0.0244	54.9	0.0395	0.0379	54.9	0.0412	0.0374	54.9	0.0453	0.0538
55.4	0.04	0.0395	55.4	0.0331	0.0235	55.4	0.0371	0.0367	55.4	0.0387	0.0353	55.4	0.0412	0.0512
55.91	0.0374	0.0379	55.91	0.0322	0.0237	55.91	0.0365	0.0366	55.91	0.0369	0.0394	55.91	0.0415	0.0496
56.42	0.0381	0.0373	56.42	0.0294	0.022	56.42	0.0307	0.039	56.42	0.0345	0.0374	56.42	0.0407	0.0493
56.93	0.0378	0.0335	56.93	0.0269	0.0214	56.93	0.0318	0.0347	56.93	0.0313	0.0385	56.93	0.038	0.0491
57.44	0.0398	0.034	57.44	0.0254	0.0218	57.44	0.0289	0.0356	57.44	0.0313	0.0389	57.44	0.0373	0.0427
57.95	0.039	0.0331	57.95	0.0232	0.0218	57.95	0.0281	0.0373	57.95	0.0295	0.0371	57.95	0.0381	0.0411
58.46	0.0356	0.0345	58.46	0.0182	0.0213	58.46	0.0259	0.0347	58.46	0.0274	0.0363	58.46	0.0417	0.0392
58.96	0.0339	0.0341	58.96	0.0186	0.0208	58.96	0.0239	0.0322	58.96	0.0285	0.0371	58.96	0.0458	0.0426
59.47	0.0361	0.0305	59.47	0.0206	0.0188	59.47	0.0225	0.0301	59.47	0.0287	0.035	59.47	0.043	0.0422
59.98	0.0334	0.0315	59.98	0.023	0.0184	59.98	0.0269	0.0276	59.98	0.0286	0.0325	59.98	0.042	0.0417
60.49	0.0331	0.034	60.49	0.0264	0.0189	60.49	0.025	0.03	60.49	0.0323	0.0322	60.49	0.0438	0.0394
61	0.03	0.0326	61	0.0253	0.0163	61	0.0265	0.0289	61	0.0291	0.0322	61	0.0404	0.0432
61.5	0.0314	0.0302	61.5	0.023	0.0156	61.5	0.0268	0.0269	61.5	0.028	0.0333	61.5	0.0448	0.0392
62.01	0.0355	0.0257	62.01	0.0266	0.0146	62.01	0.027	0.0271	62.01	0.0267	0.0316	62.01	0.0428	0.0391
62.52	0.0351	0.0256	62.52	0.0269	0.0184	62.52	0.0281	0.0283	62.52	0.0233	0.0324	62.52	0.042	0.0372
63.03	0.0332	0.0307	63.03	0.0239	0.0174	63.03	0.032	0.0288	63.03	0.0199	0.0334	63.03	0.0411	0.0367
63.54	0.0313	0.0301	63.54	0.0236	0.0169	63.54	0.029	0.03	63.54	0.0201	0.0315	63.54	0.0431	0.0356
64.05	0.0311	0.0301	64.05	0.0204	0.0165	64.05	0.0298	0.0297	64.05	0.0193	0.0277	64.05	0.0374	0.0351
64.56	0.0303	0.0297	64.56	0.021	0.017	64.56	0.031	0.028	64.56	0.0213	0.0256	64.56	0.0384	0.0316
65.06	0.0261	0.0299	65.06	0.0217	0.0164	65.06	0.0277	0.0272	65.06	0.0211	0.0237	65.06	0.0335	0.0325
65.57	0.0214	0.0305	65.57	0.0221	0.0182	65.57	0.0263	0.0267	65.57	0.025	0.0243	65.57	0.0308	0.0319
66.08	0.022	0.0321	66.08	0.0197	0.012	66.08	0.0271	0.0272	66.08	0.0248	0.0232	66.08	0.0287	0.0298
66.59	0.0185	0.0271	66.59	0.0192	0.0141	66.59	0.024	0.0247	66.59	0.03	0.0217	66.59	0.0305	0.0262
67.1	0.0181	0.0252	67.1	0.0192	0.0141	67.1	0.0264	0.0265	67.1	0.031	0.0239	67.1	0.0272	0.0244
67.6	0.0204	0.0248	67.6	0.0187	0.0143	67.6	0.0278	0.0276	67.6	0.0314	0.023	67.6	0.0271	0.0244
68.11	0.0185	0.023	68.11	0.0174	0.0138	68.11	0.0274	0.0267	68.11	0.0308	0.0236	68.11	0.0248	0.0258
68.62	0.0217	0.0222	68.62	0.019	0.0114	68.62	0.0285	0.0263	68.62	0.03	0.0249	68.62	0.0248	0.0252
69.13	0.0251	0.0209	69.13	0.0174	0.0102	69.13	0.0278	0.0246	69.13	0.0256	0.0237	69.13	0.0255	0.0238
69.64	0.0242	0.019	69.64	0.0169	0.0147	69.64	0.0248	0.0218	69.64	0.0262	0.024	69.64	0.0255	0.0227
70.15	0.0282	0.0221	70.15	0.0163	0.016	70.15	0.0239	0.0235	70.15	0.0207	0.0233	70.15	0.0207	0.026
70.66	0.0275	0.0203	70.66	0.0153	0.0167	70.66	0.0225	0.0211	70.66	0.0182	0.0207	70.66	0.0222	0.027
71.16	0.0238	0.0171	71.16	0.0153	0.017	71.16	0.0201	0.0196	71.16	0.0157	0.0212	71.16	0.0249	0.0286
71.67	0.0249	0.0164	71.67	0.0177	0.0189	71.67	0.0179	0.0195	71.67	0.0167	0.0199	71.67	0.0249	0.0271
72.18	0.0225	0.0152	72.18	0.0162	0.0241	72.18	0.0161	0.0199	72.18	0.0158	0.0187	72.18	0.0239	0.0269
72.69	0.0169	0.0144	72.69	0.0176	0.0219	72.69	0.0153	0.0182	72.69	0.0189	0.0167	72.69	0.0234	0.0283
73.2	0.0148	0.0161	73.2	0.0186	0.0187	73.2	0.0164	0.021	73.2	0.0206	0.0162	73.2	0.0221	0.0278
73.7	0.0116	0.015	73.7	0.0208	0.0191	73.7	0.0165	0.0172	73.7	0.0197	0.0132	73.7	0.0226	0.0267
74.21	0.0125	0.015	74.21	0.0197	0.0206	74.21	0.0137	0.0173	74.21	0.0196	0.0118	74.21	0.0214	0.0243
74.72	0.0105	0.0156	74.72	0.0186	0.0203	74.72	0.0144	0.0165	74.72	0.02	0.0112	74.72	0.0215	0.0214
75.23	0.0104	0.0137	75.23	0.0174	0.0194	75.23	0.0164	0.0186	75.23	0.0166	0.0087	75.23	0.0209	0.0202
75.74	0.0114	0.015	75.74	0.0161	0.0181	75.74	0.0165	0.0142	75.74	0.0193	0.0086	75.74	0.0209	0.0205
76.25	0.0116	0.0169	76.25	0.0158	0.0175	76.25	0.0162	0.0159	76.25	0.0172	0.0107	76.25	0.0198	0.0177
76.76	0.0126	0.0151	76.76	0.014	0.0186	76.76	0.0164	0.0154	76.76	0.0176	0.0108	76.76	0.0195	0.018
77.26	0.0116	0.0125	77.26	0.0109	0.0172	77.26	0.0137	0.0177	77.26	0.0178	0.0118	77.26	0.0203	0.0162
77.77	0.0106	0.0116	77.77	0.0103	0.0122	77.77	0.0156	0.0182	77.77	0.0169	0.0131	77.77	0.0205	0.0175
78.28	0.0113	0.0109	78.28	0.0086	0.0093	78.28	0.0131	0.0174	78.28	0.013	0.0141	78.28	0.0199	0.0211
78.79	0.0114	0.0137	78.79	0.0063	0.007	78.79	0.0126	0.0154	78.79	0.0113	0.0167	78.79	0.0229	0.022
79.3	0.0112	0.0136	79.3	0.0055	0.0044	79.3	0.0134	0.0207	79.3	0.0099	0.0176	79.3	0.0229	0.0192
79.8	0.0139	0.0118	79.8	0.0013	0.0065	79.8	0.0138	0.02	79.8	0.0089	0.0157	79.8	0.0232	0.0195
80.31	0.0129	0.0109	80.31	0.0023	0.003	80.31	0.0116	0.0174	80.31	0.0071	0.0141	80.31	0.0228	0.0183
80.82	0.0132	0.0106	80.82	0.0049	0.0034	80.82	0.0128	0.0194	80.82	0.0125	0.0147	80.82	0.0224	0.0195
81.33	0.0139	0.0112	81.33	0.0062	0.0084	81.33	0.013	0.0187	81.33	0.0158	0.016	81.33	0.021	0.0192
81.84	0.0171	0.0127	81.84	0.01	0.0079	81.84	0.0109	0.0173	81.84	0.018	0.0172	81.84	0.0221	0.0147
82.34	0.0162	0.0099	82.34	0.0125	0.008	82.34	0.0126	0.0173	82.34	0.0199	0.0134	82.34	0.0168	0.0152
82.86	0.0145	0.0097	82.86	0.0145	0.0095	82.86	0.0103	0.0158	82.86	0.0197	0.0123	82.86	0.0176	0.0156
83.36	0.0132	0.0136	83.36	0.0173	0.0102	83.36	0.0088	0.0132	83.36	0.0228	0.0132	83.36	0.0151	0.0169
83.87	0.0143	0.0134	83.87	0.017	0.0107	83.87	0.0084	0.0108	83.87	0.0238	0.0132	83.87	0.0157	0.0177
84.38	0.0159	0.0119	84.38	0.0168	0.011	84.38	0.0086	0.0086	84.38	0.0188	0.0137	84.38	0.0157	0.0156
84.89	0.0167	0.0128	84.89	0.0148	0.0079	84.89	0.0082	0.0068	84.89	0.0169	0.0133	84.89	0.0155	0.0145
85.4	0.016	0.0121	85.4	0.0131	0.0097	85.4	0.0091	0.0044	85.4	0.0187	0.0087	85.4	0.0141	0.0145
85.9	0.0159	0.0132	85.9	0.0127	0.0085	85.9	0.0062	0.0022	85.9	0.0221	0.0137	85.9	0.0147	0.012
86.41	0.0155	0.016	86.41	0.0129	0.0068	86.41	0.0088	0.0017	86.41	0.0194	0.0123	86.41	0.014	0.0116
86.92	0.0147	0.0149	86.92	0.0127	0.0039	86.92	0.011	0.0045	86.92	0.0146	0.0102	86.92	0.0157	0.011
87.43	0.0112	0.017	87.43	0.0118	0.0042	87.43	0.0106	0.0081	87.43	0.0134	0.0099	87.43	0.0189	0.0102
87.94	0.0121	0.0195	87.94	0.0114	0.0007	87.94	0.0094	0.0076	87.94	0.0128	0.0094	87.94	0.0194	0.0107
88.44	0.0101	0.0206	88.44	0.0127	0.0013	88.44	0.0081	0.0069	88.44	0.0122	0.0097	88.44	0.018	0.0084
88.96	0.011	0.0215	88.96	0.0131	-0.0004	88.96	0.0088	0.0083	88.96	0.0119	0.0117	88.96	0.017	0.01
89.46	0.009	0.0212	89.46	0.0125	0.0025	89.46	0.0085	0.0073	89.46	0.0124	0.0067	89.46	0.0162	0.0093
89.97	0.0084	0.0185	89.97	0.0116	0.0025	89.97	0.0084	0.0077	89.97	0.0156	0.0066	89.97	0.0144	0.0114
90.48	0.0093	0.0161	90.48	0.0102	0.0024	90.48	0.0047	0.0079	90.48	0.0169	0.0083	90.48	0.0121	0.0113
90.99	0.0139	0.014	90.99	0.0119	0.0024	90.99	0.0055	0.008	90.99	0.0174	0.0103	90.99	0.0066	0.0153
91.5	0.0113	0.0126	91.5	0.0111	0.0046	91.5	0.0042	0.0094	91.5	0.0198	0.0101	91.5	0.006	0.0167
92	0.0124	0.0114	92	0.0084	0.0045	92	0.0059	0.011	92	0.0193	0.0101	92	0.0089	0.0194
92.51	0.0078	0.0085	92.51	0.0083	0.0066	92.51	0.0068	0.0103	92.51	0.0185	0.0109	92.51	0.0098	0.0196
93.02	0.0109	0.0125	93.02	0.0077	0.0045	93.02	0.0031	0.0132	93.02	0.0186	0.014	93.02	0.0116	0.0206
93.53	0.0098	0.0143	93.53	0.0099	0.0068	93.53	0.0012	0.0109	93.53	0.0156	0.0176	93.53	0.009	0.0192
94.04	0.0064	0.016	94.04	0.0103	0.0066	94.04	0.0075	0.01	94.04	0.0149	0.0144	94.04	0.0096	0.017
94.54	0.005	0.0146	94.54	0.0103	0.0067	94.54	0.0067	0.0072	94.54	0.0106	0.0138	94.54	0.0123	0.0135
95.05	0.0063	0.0148	95.05	0.0094	0.0055	95.05	0.0072	0.0056	95.05	0.0112	0.0142	95.05	0.0114	0.0133
95.56	0.0084	0.0133	95.56	0.0092	0.0061	95.56	0.0076	0.0067	95.56	0.013	0.0096	95.56	0.0085	0.0114
96.07	0.0095	0.012	96.07	0.0075	0.006	96.07	0.0051	0.0086	96.07	0.0126	0.0084	96.07	0.0067	0.0092
96.58	0.008	0.0068	96.58	0.006	0.0056	96.58	0.0079	0.0097	96.58	0.008	0.0079	96.58	0.0081	0.0101
97.09	0.0107	0.0034	97.09	0.005	0.0021	97.09	0.0089	0.0106	97.09	0.0105	0.0043	97.09	0.012	0.01
97.6	0.0129	0.0018	97.6	0.0053	0.0036	97.6	0.0028	0.0098	97.6	0.0102	0.0078	97.6	0.0121	0.009
98.1	0.0122	0.0025	98.1	0.0034	0.0029	98.1	0.0028	0.0114	98.1	0.0127	0.0074	98.1	0.0094	0.008
98.61	0.0091	0.0045	98.61	0.0035	0.0043	98.61	0.0059	0.0112	98.61	0.0104	0.0055	98.61	0.0123	0.0085
99.12	0.0075	0.0045	99.12	0.0057	0.005	99.12	0.0049	0.0066	99.12	0.011	0.0047	99.12	0.0135	0.0086
99.63	0.0095	0.0063	99.63	0.0053	0.005	99.63	0.0062	0.0068	99.63	0.0102	0.0033	99.63	0.0136	0.0092
100.14	0.0117	0.0052	100.14	0.0064	0.0081	100.14	0.0066	0.0058	100.14	0.0106	0.0041	100.14	0.0135	0.01
100.64	0.0101	0.0061	100.64	0.0059	0.0056	100.64	0.0043	0.0073	100.64	0.0087	0.0016	100.64	0.0125	0.0109
101.15	0.0088	0.0043	101.15	0.0074	0.0038	101.15	0.0067	0.0108	101.15	0.0077	-0.0004	101.15	0.0143	0.0114
101.66	0.0078	0.0047	101.66	0.0096	0.0062	101.66	0.0062	0.011	101.66	0.0082	-0.0017	101.66	0.011	0.0155
102.17	0.0106	0.0032	102.17	0.0072	0.0069	102.17	0.0063	0.0092	102.17	0.0079	0.0003	102.17	0.0073	0.014
102.68	0.009	0.0052	102.68	0.0068	0.0043	102.68	0.0048	0.0114	102.68	0.0066	0.0039	102.68	0.0077	0.0122
103.19	0.0063	0.0049	103.19	0.0083	0.0045	103.19	0.0065	0.0135	103.19	0.0038	0.006	103.19	0.0071	0.0114
103.7	0.0045	0.0079	103.7	0.0085	0.0017	103.7	0.0079	0.0129	103.7	0.0064	0.0063	103.7	0.0046	0.009
104.2	0.0029	0.0056	104.2	0.0086	0.0069	104.2	0.0104	0.0095	104.2	0.0049	0.0103	104.2	0.0041	0.0047
104.71	0.005	0.0089	104.71	0.0057	0.0086	104.71	0.0096	0.0064	104.71	0.0075	0.0092	104.71	0.0024	0.0057
105.22	0.0031	0.0093	105.22	0.0077	0.0084	105.22	0.0105	0.0075	105.22	0.0076	0.0088	105.22	0.0075	-0.0001
105.73	0.0028	0.0118	105.73	0.0093	0.0071	105.73	0.0106	0.0107	105.73	0.0072	0.0084	105.73	0.006	-0.0034
106.24	0.0024	0.0102	106.24	0.0086	0.0094	106.24	0.0124	0.0125	106.24	0.0073	0.0078	106.24	0.0047	-0.0013
106.74	0.0047	0.0112	106.74	0.0047	0.0102	106.74	0.0112	0.0082	106.74	0.0093	0.0065	106.74	0.0058	-0.0009
107.25	0.0022	0.0121	107.25	0.0039	0.0085	107.25	0.0111	0.0074	107.25	0.006	0.0037	107.25	0.0074	-0.0023
107.76	0.0031	0.0148	107.76	0.0015	0.0039	107.76	0.0107	0.0085	107.76	0.0102	0.0011	107.76	0.0047	0.0011
108.27	0.0007	0.0134	108.27	0.0038	0.0051	108.27	0.0095	0.0065	108.27	0.0074	0.0038	108.27	0.0038	0.0003
108.78	0.0049	0.0115	108.78	0.0006	0.0043	108.78	0.0121	0.0008	108.78	0.0056	0.0021	108.78	0.0011	0.0036
109.29	0.0025	0.0091	109.29	-0.0007	0.0045	109.29	0.0111	-0.0005	109.29	0.0054	0.0027	109.29	0.0022	0.0048
109.8	0.0045	0.0086	109.8	0.0001	0.0027	109.8	0.0103	-0.0031	109.8	0.0011	0.0048	109.8	0.0029	0.0053
110.3	0.0026	0.0094	110.3	0.003	-0.0022	110.3	0.0105	-0.0044	110.3	0.0008	0.0042	110.3	0.0008	0.0072
110.81	0.0051	0.0093	110.81	0.0039	-0.0012	110.81	0.0101	-0.0038	110.81	0.0017	0.0069	110.81	0.0002	0.0077
111.32	0.0054	0.0077	111.32	0.004	0.0027	111.32	0.0107	-0.0036	111.32	-0.0008	0.0078	111.32	-0.0004	0.0081
111.83	0.0052	0.0087	111.83	0.0034	0.0015	111.83	0.0121	-0.0037	111.83	0.0012	0.0072	111.83	0.0015	0.0072
112.34	0.0032	0.009	112.34	0.0008	0.0038	112.34	0.0073	0.0008	112.34	0.0042	0.0066	112.34	0.0041	0.0055
112.84	0.0041	0.0064	112.84	0.0025	0.0052	112.84	0.0059	-0.0004	112.84	0.0046	0.0057	112.84	0.0024	0.0059
113.35	0.0017	0.0044	113.35	0.0013	0.005	113.35	0.0053	0.001	113.35	0.0051	0.0039	113.35	0.0007	0.0054
113.86	0.0025	0.0008	113.86	0.0012	0.0112	113.86	0.0066	0.0063	113.86	0.0049	0.0051	113.86	0.004	0.0039
114.37	0.0034	-0.0012	114.37	0.0011	0.0105	114.37	0.0041	0.0082	114.37	0.0046	0.003	114.37	0.0042	0.0051
114.88	0.0032	-0.0018	114.88	-0.0007	0.0057	114.88	0.0016	0.0081	114.88	0.0048	0.0044	114.88	0.0082	0.0021
115.39	0.0039	-0.0032	115.39	-0.0009	0.0042	115.39	-0.0001	0.013	115.39	0.0041	0.0033	115.39	0.0087	0.0039
115.9	0.0032	-0.0035	115.9	0.0027	0.0003	115.9	0.0046	0.0124	115.9	0.0013	0.0048	115.9	0.0069	0.0062
116.4	0.0035	-0.001	116.4	0.0018	-0.0017	116.4	0.005	0.0131	116.4	0.0037	0.0042	116.4	0.0092	0.0083
116.91	0.0049	0.0026	116.91	0.003	-0.0021	116.91	0.0038	0.0118	116.91	0.0042	0.0054	116.91	0.0089	0.0051
117.42	0.0031	0.0049	117.42	0.0021	-0.0059	117.42	-0.0001	0.0079	117.42	0.0032	0.005	117.42	0.0059	0.0044
117.93	0.0017	0.0025	117.93	-0.0005	-0.0045	117.93	0.0021	0.0041	117.93	0.0009	0.0068	117.93	0.0024	0.003
118.44	0.0001	0.0021	118.44	0.0011	-0.0021	118.44	0.0029	0.0042	118.44	0.0005	0.004	118.44	-0.0007	0.0038
118.94	0.0015	0.0006	118.94	0.0013	-0.0009	118.94	0.003	0.0023	118.94	0.0007	0.0044	118.94	-0.0036	0.0034
119.45	0.0015	0	119.45	-0.0022	0.0018	119.45	-0.0002	0.0031	119.45	0.0018	0.0056	119.45	-0.0046	0.0006
119.96	0.0027	0.001	119.96	-0.0012	0.0012	119.96	-0.0022	0.0033	119.96	-0.0015	0.0071	119.96	-0.0044	-0.0011
120.47	0.0018	-0.0019	120.47	-0.0035	0.0046	120.47	-0.0022	0.0026	120.47	-0.0002	0.0043	120.47	-0.0024	0.0008
120.98	0.003	-0.0013	120.98	-0.0021	0.0038	120.98	-0.0005	0.0037	120.98	0.0014	0.0067	120.98	0.0004	-0.0003
121.49	0.003	0.0012	121.49	-0.0014	0.0033	121.49	0.0001	0.0064	121.49	0.0036	0.0071	121.49	0.0003	-0.0005
122	0.0064	0.0017	122	-0.0011	0.0057	122	-0.0007	0.0058	122	0.0047	0.0081	122	0.0007	-0.0004
122.5	0.0074	0.0004	122.5	-0.0012	0.0036	122.5	-0.0017	0.0026	122.5	0.0051	0.0086	122.5	0.0021	-0.0006
123.01	0.0087	0.0026	123.01	0.0018	0.0019	123.01	0.0021	0.0014	123.01	0.0031	0.0093	123.01	0.0039	0.0003
123.52	0.0069	0.0015	123.52	0.0017	0.0002	123.52	0.0053	0.001	123.52	0.0032	0.0094	123.52	0.0045	-0.0005
124.03	0.005	0.0012	124.03	0.0003	-0.004	124.03	0.0054	0.0017	124.03	0.0038	0.0108	124.03	0.002	0.0003
124.54	0.0055	-0.0002	124.54	-0.0008	-0.0024	124.54	0.0049	0.0028	124.54	0.0033	0.0063	124.54	-0.0006	0.0011
125.04	0.0039	-0.0021	125.04	-0.0027	-0.0023	125.04	0.0036	-0.0004	125.04	0.0019	0.0019	125.04	0.0026	-0.0011
125.55	0.002	-0.0009	125.55	-0.0019	-0.0027	125.55	0.0013	-0.0035	125.55	0.0013	-0.0015	125.55	0.0018	-0.0012
126.06	0.0013	0.0019	126.06	-0.0039	-0.0002	126.06	0.0042	-0.0018	126.06	0.0022	-0.0038	126.06	0.0049	-0.0012
126.57	0.0011	0.001	126.57	-0.0036	-0.0005	126.57	-0.0011	-0.0051	126.57	0.0023	-0.0057	126.57	0.0056	0.0001
127.08	0.0006	-0.0016	127.08	-0.0039	0.0027	127.08	-0.0048	-0.0033	127.08	0.0033	-0.0072	127.08	0.0038	0.0019
127.58	0.003	-0.0001	127.58	-0.0003	0.0038	127.58	-0.006	-0.0037	127.58	0.0033	-0.0093	127.58	0.0058	-0.0014
128.09	0.0043	-0.0026	128.09	0.0007	0.0046	128.09	-0.0063	-0.0069	128.09	0.002	-0.0064	128.09	0.0048	-0.0019
128.6	0.0033	-0.0029	128.6	0.004	0.0039	128.6	-0.0059	-0.0044	128.6	0.0014	-0.0042	128.6	0.0036	-0.0006
129.11	0.0015	-0.0043	129.11	0.0029	0.0031	129.11	-0.0019	-0.0015	129.11	0.0019	-0.0004	129.11	0.0041	0.0023
129.62	0.0016	-0.0059	129.62	0.002	-0.0007	129.62	-0.001	-0.0034	129.62	-0.0001	0.0024	129.62	0.0012	0.0022
130.13	0.001	-0.0057	130.13	0.0012	-0.0007	130.13	0.0003	-0.0005	130.13	0.0004	0.0026	130.13	0.0004	0.0005
130.64	0.0025	-0.0034	130.64	0.0032	-0.0027	130.64	0.0018	-0.0009	130.64	-0.0009	0.0015	130.64	0.0022	0.0007
131.14	0.0042	-0.0026	131.14	0.0016	-0.0009	131.14	0.0033	0.0006	131.14	-0.0002	0.0019	131.14	0.0017	0.0045
131.65	0.0025	-0.0002	131.65	0.0003	0	131.65	0.0022	0.0032	131.65	0.0015	0.0016	131.65	0.006	0.0053
132.16	0.0029	0.0027	132.16	-0.0011	0.0003	132.16	0.0028	0.0002	132.16	0.0012	0.0033	132.16	0.0076	0.0068
132.67	0.0031	0.0032	132.67	-0.0015	0.0017	132.67	0	-0.0023	132.67	0.0013	0.0025	132.67	0.0071	0.0057
133.18	0.0026	0.0033	133.18	0.0019	0.0031	133.18	-0.0052	-0.0014	133.18	0.0015	0.0015	133.18	0.0044	0.0063
133.68	0.0009	0.0041	133.68	0.0008	0.0015	133.68	-0.0046	-0.0002	133.68	0.002	0.0028	133.68	0.0021	0.0052
134.19	0.0022	0.0033	134.19	0	0.0019	134.19	-0.0024	-0.0023	134.19	0.0051	0.0029	134.19	0.0023	0.0024
134.7	0.0023	0.0005	134.7	-0.0004	-0.0009	134.7	-0.0009	-0.0016	134.7	0.0044	0.0043	134.7	0.0025	0.0031
135.21	0.0015	0.0003	135.21	-0.0014	-0.0037	135.21	0.0005	-0.0021	135.21	0.0055	0.0048	135.21	0.0004	0.0023
135.72	0.0036	-0.0014	135.72	-0.001	-0.0046	135.72	-0.0011	-0.0005	135.72	0.0094	0.0027	135.72	0.0005	0.0036
136.23	0.0035	-0.0012	136.23	-0.0015	-0.0065	136.23	-0.0016	-0.0006	136.23	0.0075	0.003	136.23	0.0037	0.0023
136.74	0.0042	-0.0001	136.74	-0.0015	-0.0045	136.74	0.001	-0.0007	136.74	0.0103	-0.0003	136.74	0.0043	0.0004
137.24	0.0062	0.0008	137.24	-0.0015	-0.0025	137.24	-0.0005	-0.0033	137.24	0.01	-0.0026	137.24	0.0049	0.002
137.75	0.0045	0.0029	137.75	-0.0012	-0.0054	137.75	-0.0022	-0.0009	137.75	0.0085	-0.0014	137.75	0.0032	0.0038
138.26	0.0038	0.0058	138.26	-0.0002	-0.0027	138.26	-0.003	-0.0026	138.26	0.0089	-0.0013	138.26	-0.0005	0.0049
138.77	0.0008	0.0032	138.77	0.0018	-0.0015	138.77	-0.0034	-0.0042	138.77	0.0076	-0.0021	138.77	0.0008	0.0053
139.28	0.0012	0.0032	139.28	-0.0003	-0.0007	139.28	-0.0046	-0.0041	139.28	0.0053	-0.0027	139.28	-0.0003	0.0022
139.78	0.0019	0.0042	139.78	-0.0023	0.0004	139.78	0.0005	-0.0005	139.78	0.0053	-0.0016	139.78	-0.0016	0.0019
140.29	0.0007	0.0039	140.29	-0.0046	0.0003	140.29	0.0007	0.002	140.29	0.002	0.0033	140.29	0.0013	0.0013
140.8	-0.0008	0.0005	140.8	-0.0046	-0.0017	140.8	-0.0001	0.001	140.8	0.0038	0.0053	140.8	0.0025	0.0023
141.31	-0.0037	0.0003	141.31	-0.0074	0.0023	141.31	0.0016	0.0013	141.31	0.0026	0.0063	141.31	0.0015	0
141.82	-0.0048	-0.0017	141.82	-0.0083	0.0009	141.82	0.0011	0.001	141.82	0.001	0.0038	141.82	0.0053	-0.0026
142.33	0.001	0.0008	142.33	-0.0097	0.0009	142.33	-0.0011	0.0017	142.33	0.002	0.0026	142.33	0.0035	-0.0033
142.84	0	-0.0004	142.84	-0.0076	-0.001	142.84	0.0021	0.0002	142.84	0.0025	0.0051	142.84	0.0017	0.0008
143.34	0.0005	-0.0014	143.34	-0.0051	-0.0013	143.34	0.0007	-0.0002	143.34	0.0012	0.004	143.34	0.0015	0.0011
143.85	0.0014	0	143.85	-0.0043	-0.0046	143.85	-0.0001	0.0005	143.85	-0.0011	0.0007	143.85	-0.0009	0.0031
144.36	0.0026	0.0014	144.36	-0.0049	-0.0011	144.36	0.0029	0.0019	144.36	-0.0018	-0.0004	144.36	-0.001	0.0002
144.87	0.0053	0.0002	144.87	-0.0018	-0.003	144.87	0.0008	0.0018	144.87	-0.0022	-0.0018	144.87	0.0012	0.0026
145.38	0.0059	0.0016	145.38	0.001	-0.0055	145.38	0.002	-0.0001	145.38	-0.0019	0.001	145.38	-0.0014	0.0033
145.88	0.0028	0.0013	145.88	-0.0007	-0.0058	145.88	0.005	-0.0004	145.88	-0.0024	0.0021	145.88	-0.0029	0.0041
146.39	0.0007	0.0041	146.39	0.0016	-0.0037	146.39	0.0013	0.0008	146.39	-0.0034	0.0017	146.39	-0.0003	0.0034
146.9	-0.0001	0.0031	146.9	0.003	-0.0034	146.9	-0.0018	-0.0042	146.9	-0.0005	0.0039	146.9	-0.0008	0.0049
147.41	-0.0016	0.0021	147.41	-0.0001	-0.0025	147.41	-0.0023	-0.0045	147.41	0.0035	0.007	147.41	0.0006	0.003
147.92	-0.0012	0.0024	147.92	0.0021	-0.0038	147.92	-0.0037	-0.0044	147.92	0.0023	0.0038	147.92	0.001	0.0044
148.42	-0.0022	-0.001	148.42	0.0009	-0.0041	148.42	-0.0058	-0.0069	148.42	0.0034	0.0039	148.42	-0.0009	0.0044
148.94	-0.0039	-0.0033	148.94	0.0016	-0.0009	148.94	-0.0064	-0.0032	148.94	0.0037	0.0029	148.94	0.0002	0.0028
149.44	-0.0076	-0.0042	149.44	0.0038	-0.0007	149.44	-0.0075	-0.0013	149.44	0.0059	0.0027	149.44	-0.0003	0.0045
149.95	-0.0024	-0.0067	149.95	0.0037	-0.0032	149.95	-0.006	0.0013	149.95	0.0061	-0.0009	149.95	-0.0005	0.0036
150.46	-0.0004	-0.0075	150.46	0.006	-0.0032	150.46	-0.0038	0.0063	150.46	0.0054	-0.0026	150.46	-0.0018	0.0013
150.97	-0.0004	-0.0087	150.97	0.0088	0.0021	150.97	-0.0032	0.0071	150.97	0.0043	-0.0039	150.97	-0.0021	0.0041
151.48	-0.0017	-0.009	151.48	0.0084	0.003	151.48	-0.0027	0.0067	151.48	0.0068	-0.0007	151.48	-0.0024	0.0058
151.98	-0.0022	-0.0037	151.98	0.0075	0.0038	151.98	-0.0005	0.0077	151.98	0.006	0	151.98	-0.0024	0.0052
152.49	-0.0038	-0.0059	152.49	0.0059	0.0031	152.49	-0.0004	0.0063	152.49	0.0046	0.0024	152.49	-0.0036	0.0048
153	-0.0022	-0.0037	153	0.0063	0.0054	153	0.0008	0.006	153	0.0013	0.0024	153	-0.0054	0.0028
153.51	-0.0034	-0.0017	153.51	0.0049	0.0086	153.51	0.0035	0.0044	153.51	-0.0001	0.0047	153.51	-0.0038	0.0017
154.02	-0.0027	0.0012	154.02	0.0059	0.0065	154.02	0.0049	0.004	154.02	0	0.0055	154.02	-0.0034	0.0016
154.53	-0.0018	0.0005	154.53	0.0063	0.0017	154.53	0.0048	0.0028	154.53	0.0005	0.0034	154.53	-0.0036	0.0006
155.04	-0.0008	-0.0008	155.04	0.0057	0.0008	155.04	0.0044	0.0027	155.04	-0.0022	0.0048	155.04	-0.0043	-0.0024
155.54	0.0008	-0.0017	155.54	0.0059	0.0045	155.54	0.0028	0.0022	155.54	-0.0007	0.0041	155.54	-0.002	-0.0042
156.05	0.0037	0.002	156.05	0.0061	0.0025	156.05	0.0013	0.0014	156.05	0.0018	0.002	156.05	0.0005	-0.0022
156.56	0.0075	0.0014	156.56	0.0065	-0.003	156.56	0.001	-0.0018	156.56	0.0046	0.0011	156.56	0.0058	-0.0006
157.07	0.0067	0.0012	157.07	0.0063	-0.0013	157.07	-0.0001	-0.0026	157.07	0.0056	-0.0013	157.07	0.0041	-0.0015
157.58	0.0044	-0.001	157.58	0.0019	-0.0006	157.58	-0.0036	-0.0024	157.58	0.0031	-0.0021	157.58	0.0048	0.0012
158.08	0.0027	0.0002	158.08	0.0026	-0.0002	158.08	-0.0029	-0.0015	158.08	0.0023	-0.0007	158.08	0.0063	-0.0009
158.59	0.004	0.0002	158.59	0.0009	-0.0005	158.59	-0.0011	-0.0004	158.59	0.0023	-0.0013	158.59	0.005	-0.0005
159.1	0.0044	-0.0019	159.1	0.001	-0.0032	159.1	0.0017	-0.0006	159.1	-0.0006	-0.0028	159.1	0.0025	0.0017
159.61	0.0027	-0.0024	159.61	0.0011	0.0008	159.61	0.0019	0.0026	159.61	-0.001	-0.0011	159.61	0.001	0.0014
160.12	0.0012	-0.0027	160.12	0.0013	0.0035	160.12	-0.0001	0.0059	160.12	-0.0006	0.0002	160.12	-0.0011	0.0019
160.62	-0.0013	-0.0009	160.62	-0.0007	-0.0018	160.62	-0.0026	0.009	160.62	-0.0008	0.0022	160.62	0.0019	0.0046
161.14	0.0007	0.0017	161.14	0.0008	-0.0002	161.14	-0.0023	0.0097	161.14	0.0024	-0.0015	161.14	0.001	0.0024
161.64	0.0044	0.0025	161.64	-0.002	-0.0011	161.64	0.0013	0.0088	161.64	0.0031	-0.0011	161.64	-0.0001	0.004
162.15	0.0044	0.0035	162.15	-0.0015	-0.0013	162.15	0.0006	0.0071	162.15	0.005	-0.0019	162.15	0.0034	0.0044
162.66	0.0021	0.0066	162.66	-0.0029	-0.0015	162.66	-0.0012	0.0066	162.66	0.0027	-0.0005	162.66	0.0029	0.0032
163.17	0.0041	0.0075	163.17	-0.0041	-0.0025	163.17	-0.0005	0.0035	163.17	0.0027	-0.0012	163.17	0.0043	0.0022
163.68	0.0003	0.0094	163.68	-0.0025	-0.0044	163.68	0.0006	0.0024	163.68	0.0024	-0.0024	163.68	0.0073	-0.0007
164.18	0.0027	0.0086	164.18	-0.0009	-0.0009	164.18	0.0023	0	164.18	0.0036	-0.005	164.18	0.0037	-0.0026
164.69	0.0026	0.0065	164.69	0.0014	-0.0016	164.69	0.0048	0.0011	164.69	0.0033	-0.0034	164.69	0.0029	-0.0019
165.2	0.0023	0.0061	165.2	0.0055	0.0009	165.2	0.0022	0	165.2	0.0021	-0.001	165.2	0.0024	-0.0023
165.71	0.0001	0.0054	165.71	0.0063	0.0011	165.71	0.0039	0.0006	165.71	0.0039	-0.0002	165.71	0.0005	-0.0045
166.22	0.0027	0.004	166.22	0.0094	0.0007	166.22	0.0046	-0.0023	166.22	0.0096	0.0002	166.22	0.0032	-0.0032
166.72	0.0004	0.0036	166.72	0.0124	-0.0012	166.72	0.0043	-0.0017	166.72	0.0082	-0.0022	166.72	0.0043	-0.0027
167.23	0.0001	0.0012	167.23	0.0142	-0.0023	167.23	0.005	-0.0054	167.23	0.0085	-0.0009	167.23	0.0034	-0.0005
167.74	-0.0052	0.0005	167.74	0.0136	-0.0018	167.74	0.0053	-0.0061	167.74	0.007	0.0005	167.74	0.0014	-0.0009
168.25	-0.0058	0.0011	168.25	0.0108	-0.0001	168.25	0.0046	-0.0082	168.25	0.0064	0.0009	168.25	0.0025	-0.0044
168.76	-0.0054	0.0025	168.76	0.0068	-0.0032	168.76	0.0035	-0.0069	168.76	0.0062	-0.0032	168.76	0.0035	-0.0019
169.27	-0.0043	0.0032	169.27	0.0091	-0.0048	169.27	0.0025	-0.0044	169.27	0.0033	-0.0031	169.27	0.0036	-0.0015
169.78	-0.0046	0.0022	169.78	0.0078	-0.0034	169.78	0.0013	-0.0016	169.78	0	-0.0034	169.78	-0.0014	-0.0006
170.28	-0.0029	0.0044	170.28	0.0059	-0.0044	170.28	0.0012	-0.0022	170.28	0.0013	-0.001	170.28	0.0005	-0.0007
170.79	-0.0001	0.0056	170.79	0.0011	-0.0028	170.79	-0.0011	0.0004	170.79	-0.0015	-0.002	170.79	-0.002	-0.0037
171.3	0.0058	0.0065	171.3	0.0007	-0.0048	171.3	-0.0009	0.0009	171.3	0.0008	-0.0004	171.3	-0.0004	-0.0035
171.81	0.0059	0.0036	171.81	0.0002	-0.006	171.81	-0.0023	0	171.81	0.0001	0.0014	171.81	-0.0003	-0.0028
172.32	0.0034	0.0022	172.32	0.0015	-0.007	172.32	-0.0035	-0.0004	172.32	0.0002	0.0021	172.32	-0.0016	-0.0066
172.82	0.0047	-0.0002	172.82	-0.0006	-0.0057	172.82	-0.004	-0.0033	172.82	0.0004	0.0004	172.82	-0.0019	-0.0037
173.33	0.0022	0.0011	173.33	0	-0.0071	173.33	-0.0033	-0.0017	173.33	0.0038	-0.002	173.33	0.0032	-0.0034
173.84	0.0025	-0.001	173.84	-0.0021	-0.006	173.84	-0.0057	-0.0011	173.84	0.0033	-0.0047	173.84	0.0012	-0.0051
174.35	0.0025	-0.0015	174.35	-0.0013	-0.0069	174.35	-0.0035	-0.0004	174.35	0.003	-0.005	174.35	0.0005	-0.0051
174.86	0.0006	-0.0033	174.86	0.0008	-0.0038	174.86	-0.0058	0.0005	174.86	0.0018	-0.0062	174.86	0.0048	-0.0036
175.37	0.0027	0.0002	175.37	0.0047	-0.0041	175.37	-0.0054	0.0017	175.37	0.0027	-0.0053	175.37	0.0087	-0.0024
175.88	0.0026	0.0015	175.88	0.0068	-0.0001	175.88	-0.0022	0	175.88	0.0029	-0.0049	175.88	0.0115	-0.0004
176.38	0.0002	0.0057	176.38	0.0062	0.0022	176.38	-0.0033	0.0005	176.38	0.0024	-0.0023	176.38	0.011	-0.0014
176.89	0.0019	0.0031	176.89	0.008	0.0016	176.89	-0.0033	-0.0004	176.89	-0.0007	-0.0018	176.89	0.0097	-0.003
177.4	0.0045	0.0043	177.4	0.0066	0.0013	177.4	0.0012	-0.0016	177.4	0.0015	0.0004	177.4	0.0102	-0.0009
177.91	0.0084	0.0048	177.91	0.0037	0.0043	177.91	0.0009	-0.0006	177.91	0.0003	0.0035	177.91	0.0129	0.0012
178.42	0.0099	0.0085	178.42	0.0044	0.0061	178.42	0.0009	-0.0048	178.42	-0.0021	0.0034	178.42	0.0082	0.0022
178.92	0.0093	0.0073	178.92	0.0032	0.0063	178.92	0.0008	-0.0059	178.92	-0.0015	0.0008	178.92	0.0055	0.0036
179.43	0.009	0.004	179.43	-0.0011	0.0049	179.43	-0.0007	-0.0036	179.43	-0.0008	0.0028	179.43	0.0042	0.0047
179.94	0.0103	0.002	179.94	0.0001	0.0044	179.94	0.0012	-0.0031	179.94	-0.0001	0.0036	179.94	0.006	0.0055
180.45	0.0128	0	180.45	-0.0018	0.0044	180.45	0.0029	-0.0021	180.45	0.0003	0.0017	180.45	0.0076	0.006
180.96	0.009	-0.0031	180.96	-0.0017	0.0056	180.96	0.0015	-0.0015	180.96	-0.0022	0.0045	180.96	0.0066	0.0052
181.47	0.005	-0.0064	181.47	0.004	0.0033	181.47	0.0015	-0.0036	181.47	0.0008	0.002	181.47	0.0059	0.0071
181.98	0.0054	-0.0117	181.98	-0.0006	0.0007	181.98	0.002	0.0005	181.98	0.0051	0.0022	181.98	0.0064	0.0049
182.48	0.0049	-0.0109	182.48	-0.005	-0.0006	182.48	0.0017	-0.0008	182.48	0.0042	0.004	182.48	0.0066	0.0071
182.99	0.0043	-0.0087	182.99	-0.0024	0.0011	182.99	0.0012	-0.0014	182.99	0.0029	0.0025	182.99	0.0069	0.0036
183.5	0.0051	-0.0094	183.5	-0.0058	-0.0029	183.5	-0.0005	-0.0004	183.5	0.004	-0.0021	183.5	0.0096	0.0012
184.01	0.0034	-0.0078	184.01	-0.0083	0.0001	184.01	-0.0019	0.0023	184.01	0.0049	0.0031	184.01	0.0067	0.0008
184.52	0.0061	-0.0072	184.52	-0.0075	-0.001	184.52	-0.0019	0.0029	184.52	0.0052	-0.0002	184.52	0.0063	0.0023
185.02	0.0095	-0.006	185.02	-0.0101	-0.0012	185.02	-0.0026	0.006	185.02	0.0025	0.0018	185.02	0.0052	0.0019
185.53	0.0072	-0.003	185.53	-0.006	-0.002	185.53	-0.0026	0.0052	185.53	0.0019	0.004	185.53	0.0063	0.0012
186.04	0.0037	-0.0041	186.04	-0.0055	-0.0011	186.04	-0.0009	0.0078	186.04	0.0082	0.0023	186.04	0.0055	-0.0012
186.55	0.0044	-0.0035	186.55	-0.0048	-0.0043	186.55	-0.0003	0.0078	186.55	0.0093	0.0042	186.55	0.005	0.0014
187.06	0.0031	-0.0037	187.06	-0.0033	-0.0021	187.06	-0.0012	0.0092	187.06	0.0074	0.0065	187.06	0.0017	0.0019
187.57	0.0013	-0.0016	187.57	-0.0022	-0.0018	187.57	0.0007	0.004	187.57	0.006	0.0053	187.57	0.0037	0.0015
188.08	-0.0006	-0.0001	188.08	-0.0022	0.0004	188.08	0.0002	0.0067	188.08	0.0036	0.0039	188.08	0.0055	0.0006
188.58	-0.0051	-0.0027	188.58	-0.0008	0.0013	188.58	0.0022	0.0067	188.58	0.0034	0.0019	188.58	0.0047	0.0003
189.09	-0.0065	-0.0046	189.09	-0.0024	0.002	189.09	0.0031	0.0072	189.09	0.0009	-0.0017	189.09	0.0069	0.001
189.6	-0.006	-0.0072	189.6	-0.0007	0.001	189.6	0.0028	0.0064	189.6	-0.0059	-0.004	189.6	0.0091	-0.0002
190.11	-0.0051	-0.0112	190.11	-0.0028	0.003	190.11	0.0042	0.0049	190.11	-0.0062	-0.0059	190.11	0.0074	0.0023
190.62	-0.0048	-0.0116	190.62	-0.0001	0.0009	190.62	0.0045	0.0024	190.62	-0.0073	-0.0053	190.62	0.0053	-0.0001
191.12	-0.0034	-0.0119	191.12	0.001	-0.0014	191.12	0.0033	0.0051	191.12	-0.0058	-0.0058	191.12	0.006	0.0019
191.63	-0.0035	-0.0115	191.63	0.0001	-0.0016	191.63	0.0042	0.0018	191.63	-0.0034	-0.0049	191.63	0.0055	0.0012
192.14	-0.0021	-0.0065	192.14	-0.0019	-0.0005	192.14	0.0033	-0.0009	192.14	-0.0045	-0.0051	192.14	0.0073	-0.0015
192.65	-0.0002	-0.0054	192.65	-0.002	-0.0022	192.65	0.0053	0.0007	192.65	-0.0048	-0.0045	192.65	0.003	-0.0009
193.16	0.0016	-0.0032	193.16	-0.0027	-0.0032	193.16	0.0048	-0.0017	193.16	-0.004	0.0019	193.16	0.0017	0.0006
193.66	0.0016	-0.0026	193.66	-0.0009	-0.003	193.66	0.0057	-0.0023	193.66	-0.0052	0.0014	193.66	0.0016	-0.0064
194.18	0.0008	-0.0018	194.18	-0.0017	-0.0019	194.18	0.0064	-0.0005	194.18	-0.0028	-0.0008	194.18	0.0009	-0.0045
194.68	0.0006	0.0012	194.68	-0.0045	-0.0021	194.68	0.0036	-0.0012	194.68	-0.0048	-0.0001	194.68	-0.0006	-0.0057
195.19	-0.0014	0.0005	195.19	-0.0025	-0.0031	195.19	0.0025	0.0002	195.19	-0.0054	0.0014	195.19	-0.0038	-0.0054
195.7	0.002	-0.0023	195.7	-0.0016	-0.0043	195.7	0.0031	-0.0005	195.7	-0.0001	0.0019	195.7	-0.0049	-0.0023
196.21	0.0014	-0.0036	196.21	-0.0022	-0.0024	196.21	0.0029	-0.0008	196.21	0.0029	0.0047	196.21	-0.0057	-0.0049
196.72	0.0006	-0.0017	196.72	-0.0039	-0.0028	196.72	0.0025	0.0015	196.72	0.0014	0.0014	196.72	-0.0101	-0.0052
197.22	0.0003	-0.001	197.22	-0.0039	-0.0027	197.22	0.0053	-0.0001	197.22	0.0034	0.0031	197.22	-0.0104	0.0025
197.73	0.0012	0.0008	197.73	-0.0005	-0.0027	197.73	0.0042	-0.003	197.73	0.003	0.003	197.73	-0.0122	0.0033
198.24	0.0032	-0.0045	198.24	0.0015	-0.0004	198.24	0.0057	-0.0057	198.24	0.0063	0.0012	198.24	-0.0118	0.0009
198.75	0.0081	-0.0042	198.75	0.0022	-0.0016	198.75	0.0092	-0.0036	198.75	0.0073	0.0012	198.75	-0.0116	0.0021
199.26	0.0047	-0.0032	199.26	-0.0006	0.0014	199.26	0.0079	-0.0009	199.26	0.0057	0.0033	199.26	-0.0122	0.0003
199.76	0.0049	-0.0026	199.76	0.0022	-0.0006	199.76	0.0059	-0.0034	199.76	0.0068	0.0053	199.76	-0.0085	0.0033
200.27	0.0065	-0.0029	200.27	0.0047	0.0036	200.27	0.0047	-0.0052	200.27	0.0084	0.0052	200.27	-0.0061	0.0028
200.78	0.0043	-0.0043	200.78	0.0024	0.0044	200.78	-0.0014	-0.0023	200.78	0.0075	0.0029	200.78	-0.0068	0.0005
201.29	0.0028	-0.0086	201.29	-0.0035	0.0067	201.29	-0.002	0.001	201.29	0.0082	0.0038	201.29	-0.005	0.0015
201.8	-0.0009	-0.006	201.8	-0.0037	0.0046	201.8	-0.0007	0.0046	201.8	0.0061	0.0028	201.8	-0.0054	0.0032
202.31	-0.006	-0.0066	202.31	-0.0039	0.0053	202.31	-0.003	0.0037	202.31	0.0039	0.0028	202.31	-0.0033	-0.0014
202.82	-0.0037	-0.0072	202.82	-0.0031	0.0026	202.82	-0.0029	0.0033	202.82	0.0029	-0.0005	202.82	-0.0018	-0.0031
203.32	-0.0018	-0.0071	203.32	-0.006	0.0045	203.32	-0.0016	0.0034	203.32	0.0011	-0.0033	203.32	-0.0047	-0.0042
203.83	-0.0036	-0.0061	203.83	-0.007	0.0033	203.83	0.0005	0.0036	203.83	0.0008	-0.0062	203.83	-0.0061	-0.003
204.34	-0.0015	-0.0045	204.34	-0.0069	0.002	204.34	0.0011	0.0029	204.34	0.0011	-0.0049	204.34	-0.0056	-0.0052
204.85	-0.0003	-0.0017	204.85	-0.0041	0.0018	204.85	0.0048	0.0004	204.85	-0.0014	-0.0047	204.85	-0.0015	-0.0038
205.36	0.0026	0.0002	205.36	-0.0038	0.0021	205.36	0.0024	-0.001	205.36	-0.0003	-0.0028	205.36	-0.004	-0.0033
205.86	0.0062	0.0002	205.86	-0.0041	0.003	205.86	0.0018	-0.0039	205.86	0.0017	-0.0038	205.86	-0.0047	0.0005
206.37	0.0041	0.0008	206.37	-0.0019	0.0057	206.37	-0.0003	-0.0055	206.37	-0.001	-0.0032	206.37	-0.0061	0.0046
206.88	0.0029	0.0038	206.88	-0.0006	0.0018	206.88	-0.0013	-0.0054	206.88	-0.0011	-0.003	206.88	-0.0028	0.0038
207.39	0.0046	0.0025	207.39	-0.0005	-0.0004	207.39	-0.0017	-0.0027	207.39	-0.0022	-0.0005	207.39	-0.0011	0.001
207.9	0.0054	0.0046	207.9	-0.0008	-0.001	207.9	0.0011	-0.0026	207.9	-0.0025	-0.0007	207.9	0.0008	0.0036
208.41	0.006	0.003	208.41	-0.0021	-0.0026	208.41	-0.0026	-0.0007	208.41	-0.0018	-0.0007	208.41	-0.0028	0.003
208.92	0.0054	0.0005	208.92	0.0016	-0.0042	208.92	0.0007	-0.0003	208.92	-0.0045	0.001	208.92	-0.0031	0.0013
209.42	0.0046	0.001	209.42	0.0031	-0.004	209.42	-0.0004	0.0016	209.42	-0.0043	0.001	209.42	-0.0026	-0.0006
209.93	0.0067	0.0042	209.93	0.0024	-0.0052	209.93	0.0038	0.0004	209.93	-0.0024	0.0037	209.93	0.0013	0.0005
210.44	0.0098	0.0001	210.44	0.0006	-0.0019	210.44	0.006	-0.0013	210.44	-0.0032	0.0024	210.44	-0.0003	0.0007
210.95	0.0107	0.0004	210.95	-0.0003	0.0003	210.95	0.005	-0.0028	210.95	-0.0012	0.0039	210.95	0.0032	0.0034
211.46	0.0104	-0.0017	211.46	0.0013	0.0009	211.46	0.0018	-0.0012	211.46	-0.0004	0.004	211.46	0.0031	0.0002
211.96	0.0121	-0.0022	211.96	0.0006	0.0032	211.96	0.0039	-0.002	211.96	-0.001	0.0059	211.96	0.004	0.0006
212.47	0.0106	0	212.47	-0.0057	0.0064	212.47	0.0042	-0.0032	212.47	0.0034	0.004	212.47	0.0041	-0.0004
212.98	0.0104	-0.002	212.98	-0.0035	0.0048	212.98	0.0032	-0.0047	212.98	0.0008	0.0052	212.98	0.0039	-0.0001
213.49	0.0089	-0.0051	213.49	-0.0034	0.0033	213.49	0.0009	-0.002	213.49	0.0034	0.0028	213.49	0.0017	-0.0015
214	0.0043	-0.0018	214	-0.0033	-0.0001	214	-0.0011	0.0027	214	0.0028	0.0019	214	-0.0017	-0.0007
214.51	0.0024	-0.0025	214.51	-0.0028	0.0002	214.51	-0.0025	0.0016	214.51	0.0036	0.0014	214.51	-0.0069	-0.0025
215.02	0.0012	0.0009	215.02	-0.0015	0.0011	215.02	-0.0012	0.0009	215.02	0.0009	-0.0007	215.02	-0.0102	-0.0011
215.52	-0.0011	0.0043	215.52	-0.0007	0.0026	215.52	0.0006	0.0009	215.52	0.0038	-0.0017	215.52	-0.011	-0.0046
216.03	0.0025	0.0014	216.03	0.0017	0.002	216.03	-0.0019	0.0024	216.03	0.0014	-0.0016	216.03	-0.0081	-0.0026
216.54	0.0011	0.0023	216.54	-0.0018	0.002	216.54	0.0001	0.0023	216.54	0.0048	-0.0023	216.54	-0.0083	-0.0014
217.05	0.0002	0.0021	217.05	0.0005	-0.0002	217.05	0.0014	0.0009	217.05	0.0042	-0.003	217.05	-0.01	-0.0047
217.56	0.0002	-0.0016	217.56	0.0039	0.0021	217.56	0.0017	-0.0015	217.56	0.0054	-0.0022	217.56	-0.0065	-0.0024
218.06	0.0009	-0.0037	218.06	0.006	-0.0015	218.06	0.0023	0.001	218.06	0.0049	0.0016	218.06	-0.0031	-0.0006
218.57	0.0021	-0.0059	218.57	0.0049	-0.0019	218.57	0.0057	0.0005	218.57	0.0083	0.0033	218.57	-0.0013	-0.0017
219.08	0.0008	-0.0066	219.08	0.0045	-0.0042	219.08	0.002	-0.0004	219.08	0.0084	0	219.08	-0.0009	-0.0003
219.59	-0.0008	-0.0065	219.59	0.0042	-0.0055	219.59	0.0027	-0.002	219.59	0.0083	0.0038	219.59	-0.0028	-0.0003
220.1	0.001	-0.0014	220.1	0.0053	-0.0061	220.1	0.0038	-0.0005	220.1	0.0076	0.0029	220.1	-0.0031	-0.0011
220.6	0.0033	0.001	220.6	0.0039	-0.0035	220.6	0.0043	-0.0006	220.6	0.0056	0.0017	220.6	-0.0033	0.0005
221.12	0.0052	0.0011	221.12	0.0016	-0.0016	221.12	0.0025	-0.0017	221.12	0.0041	0.0024	221.12	-0.0035	-0.0009
221.62	0.0059	0.0024	221.62	0.0016	0.0031	221.62	0.0051	-0.0035	221.62	0.002	-0.002	221.62	-0.0027	-0.0045
222.13	0.005	0.002	222.13	0.0007	0.0042	222.13	0.0036	-0.0034	222.13	0.002	-0.0018	222.13	-0.0002	-0.0026
222.64	0.0071	0.0025	222.64	0.0013	0.0016	222.64	0.0067	-0.003	222.64	0.0007	0.0007	222.64	0.0018	-0.0004
223.15	0.0075	0.0036	223.15	0.0009	0.001	223.15	0.0058	-0.0004	223.15	0.0019	-0.0019	223.15	0.0017	-0.0018
223.66	0.0055	-0.0015	223.66	-0.0015	0.0019	223.66	0.0034	-0.0032	223.66	0.0019	-0.0025	223.66	-0.0015	-0.0013
224.16	0.0047	-0.0046	224.16	-0.0025	0.0027	224.16	0.0021	-0.0024	224.16	0.0019	0.0004	224.16	0.0013	-0.0026
224.67	0.0028	-0.0059	224.67	-0.0001	0.0017	224.67	0.0058	-0.0012	224.67	0.0056	0.0021	224.67	0.0024	-0.0034
225.18	0.0013	-0.0048	225.18	-0.0013	-0.0005	225.18	0.0049	-0.001	225.18	0.0057	0.0033	225.18	0.0037	-0.002
225.69	-0.0002	-0.0053	225.69	-0.0007	-0.0009	225.69	0.0007	-0.0018	225.69	0.0038	0.0032	225.69	0.0006	-0.0032
226.2	0.0034	-0.0079	226.2	-0.0002	0.0011	226.2	0.0002	-0.0004	226.2	0.0032	0.0049	226.2	0.0015	-0.0072
226.7	0.0044	-0.0069	226.7	0.0008	0.0031	226.7	0.0018	-0.003	226.7	0.0032	0.0044	226.7	0.0029	-0.007
227.21	0.0057	-0.0068	227.21	0.0024	0.0035	227.21	0.0043	-0.0012	227.21	0.0051	0.0055	227.21	0.0057	-0.0055
227.72	0.0054	-0.0062	227.72	0.0027	0.0033	227.72	0.0069	-0.0019	227.72	0.0029	0.0052	227.72	0.0039	-0.0016
228.23	0.0052	-0.0034	228.23	0.0012	0.001	228.23	0.0041	-0.0025	228.23	-0.0005	0.005	228.23	0.0022	-0.0051
228.74	0.0043	-0.0021	228.74	0.0015	0.0004	228.74	0.0035	-0.0011	228.74	0.0015	0.005	228.74	0.0011	-0.0032
229.25	0.0052	-0.0038	229.25	0.005	0.0003	229.25	0.0035	-0.0013	229.25	0.003	0.006	229.25	0.0028	-0.0034
229.76	-0.0002	-0.0007	229.76	0.0045	-0.0001	229.76	0.0038	-0.0021	229.76	0.0007	0.0072	229.76	0.0003	-0.0004
230.26	-0.0025	-0.0021	230.26	0.0088	-0.0013	230.26	0.0039	0.0016	230.26	0.0001	0.0061	230.26	0.0015	0.0003
230.77	-0.0014	-0.0007	230.77	0.009	-0.0026	230.77	0.0017	0.0035	230.77	-0.0011	0.0044	230.77	0.0029	0.0002
231.28	-0.0025	-0.0011	231.28	0.0099	-0.0035	231.28	0.0016	0.0019	231.28	0.002	0.0029	231.28	0.0045	-0.0029
231.79	-0.0032	-0.0033	231.79	0.0084	-0.0031	231.79	0.0026	0.0001	231.79	0.0015	0.0002	231.79	0.0064	-0.0009
232.3	0.0007	-0.0062	232.3	0.0079	-0.0026	232.3	0.0038	0	232.3	0.0008	0.0015	232.3	0.0029	0.0002
232.8	0.0027	-0.0052	232.8	0.0036	-0.0047	232.8	0.0069	0.0026	232.8	-0.0002	0.0025	232.8	0.0019	0.0009
233.31	0.0015	-0.0067	233.31	0.0014	-0.0043	233.31	0.0056	0.0021	233.31	0.0033	-0.0002	233.31	0.0027	0.0026
233.82	-0.0001	-0.0067	233.82	-0.0043	-0.0029	233.82	0.0069	-0.002	233.82	0.0035	-0.0004	233.82	0.0021	0.0061
234.33	-0.0035	-0.0099	234.33	-0.0074	-0.0005	234.33	0.0062	-0.0001	234.33	0.0033	0.0004	234.33	0.0008	0.003
234.84	-0.0032	-0.0085	234.84	-0.0076	-0.0016	234.84	0.0046	0.0003	234.84	0.0037	0	234.84	-0.0018	0.0048
235.35	-0.002	-0.0061	235.35	-0.0075	-0.0011	235.35	0.0017	0.0047	235.35	0.0074	0.0031	235.35	-0.0041	0.0053
235.86	-0.0046	-0.0054	235.86	-0.0078	-0.001	235.86	-0.0009	0.0034	235.86	0.0077	0	235.86	-0.001	0.0036
236.36	-0.0083	-0.0057	236.36	-0.0055	0.0023	236.36	-0.0032	-0.0004	236.36	0.0102	-0.0009	236.36	-0.0021	0.0032
236.87	-0.0047	-0.0068	236.87	-0.0029	0.0025	236.87	-0.0028	0.0014	236.87	0.0098	-0.0008	236.87	-0.0022	-0.0021
237.38	-0.0024	-0.0058	237.38	-0.0009	-0.0014	237.38	-0.0051	0.0052	237.38	0.0084	0.0001	237.38	-0.0013	-0.0026
237.89	-0.0013	-0.0045	237.89	0.001	0.0002	237.89	-0.0031	0.0028	237.89	0.0074	-0.0015	237.89	0.0011	-0.001
238.4	0.0011	-0.0034	238.4	0.0006	0.0025	238.4	-0.0041	0.0044	238.4	0.0093	-0.0016	238.4	0.003	-0.0008
238.9	0.0018	-0.0027	238.9	0.0015	0.0052	238.9	-0.0033	0.002	238.9	0.0079	-0.0023	238.9	0.0039	0.0024
239.41	0.0014	-0.0002	239.41	-0.0009	0.0071	239.41	-0.0023	0.0032	239.41	0.0066	0	239.41	0.0033	0.0051
239.92	0.003	0.0008	239.92	-0.0017	0.0038	239.92	0.0026	0.0052	239.92	0.0052	-0.0012	239.92	0.0047	0.0027
240.43	0.001	-0.0004	240.43	-0.0038	0.0062	240.43	0.0028	0.0049	240.43	0.0038	-0.0039	240.43	0.0046	0.0084
240.94	0.0011	-0.0022	240.94	-0.0032	0.0067	240.94	0.0033	0.001	240.94	0.0046	-0.0045	240.94	0.0045	0.0078
241.45	0.0019	-0.0017	241.45	-0.0048	0.0052	241.45	0.0041	0.0008	241.45	0.0011	-0.0002	241.45	0.0017	0.0097
241.96	-0.0012	-0.0013	241.96	-0.0071	0.0054	241.96	0.004	0.0028	241.96	0.0007	-0.0004	241.96	-0.0009	0.0095
242.46	-0.0003	-0.0025	242.46	-0.0048	0.0024	242.46	0.0052	0.0009	242.46	-0.0005	-0.0003	242.46	-0.0015	0.0086
242.97	-0.0006	-0.0061	242.97	-0.0024	0.0031	242.97	0.007	-0.001	242.97	-0.0012	-0.0019	242.97	-0.0018	0.0073
243.48	0.0023	-0.0051	243.48	-0.0047	0.0031	243.48	0.0034	-0.0017	243.48	-0.0051	-0.0031	243.48	-0.0007	0.01
243.99	0.0023	-0.0043	243.99	-0.0008	-0.0003	243.99	0.0013	-0.0025	243.99	-0.0077	-0.0015	243.99	-0.0006	0.0091
244.5	0.0009	-0.0048	244.5	-0.0037	0.0028	244.5	-0.0018	-0.001	244.5	-0.008	-0.0007	244.5	-0.0013	0.0066
245	0.0013	-0.0021	245	-0.0004	0.002	245	-0.0035	-0.0023	245	-0.0039	-0.0033	245	-0.0018	0.0035
245.51	0.0045	-0.0029	245.51	0.0024	0.0004	245.51	-0.003	-0.0027	245.51	-0.0084	-0.0018	245.51	-0.0005	0.0016
246.02	0.004	-0.0017	246.02	0.0008	0.003	246.02	-0.0038	-0.0007	246.02	-0.0106	-0.0039	246.02	0.0002	-0.0004
246.53	0.0048	0.0012	246.53	-0.0014	-0.0001	246.53	-0.0064	0.002	246.53	-0.0095	-0.0031	246.53	0.0009	-0.002
247.04	0.0035	0.0027	247.04	0.0023	0.0021	247.04	-0.0097	0.001	247.04	-0.0081	-0.0014	247.04	0.0019	-0.0025
247.55	0.0048	0.0036	247.55	0.0002	0.0048	247.55	-0.0065	0.001	247.55	-0.004	0.0014	247.55	0.0014	-0.0028
248.06	0.002	0.0068	248.06	0.0006	0.0028	248.06	-0.0034	0.0017	248.06	-0.002	-0.0005	248.06	0.0003	-0.0019
248.56	0.0008	0.0053	248.56	-0.0006	0.0026	248.56	-0.0033	0.0017	248.56	-0.0028	0.0025	248.56	0.0014	0.0008
249.07	-0.004	0.0048	249.07	0.0003	0.0023	249.07	-0.0059	-0.0012	249.07	0.0015	0.0026	249.07	0.0007	-0.0001
249.58	-0.0028	0.0036	249.58	0.0011	0.004	249.58	-0.0043	-0.0006	249.58	0.0031	0.0021	249.58	-0.0008	-0.0001
250.09	-0.0049	0.0021	250.09	0.0029	0.0044	250.09	-0.0058	-0.0006	250.09	0.0025	0.0027	250.09	-0.0007	0.003
250.6	-0.0067	0.0004	250.6	0.0036	0.0043	250.6	-0.0033	0.0021	250.6	0.0045	0.002	250.6	-0.0042	0.003
251.1	-0.0096	0.0012	251.1	0.0028	0.0042	251.1	-0.0068	0.0007	251.1	0.0033	-0.0024	251.1	-0.0043	0.0035
251.61	-0.0069	-0.0027	251.61	0.0053	0.0028	251.61	-0.0086	-0.0002	251.61	0.0013	0.0003	251.61	-0.0049	0.0049
252.12	-0.0054	-0.0035	252.12	0.0073	0.0036	252.12	-0.0079	0.0009	252.12	0.0001	-0.0003	252.12	-0.0024	0.004
252.63	-0.0015	-0.006	252.63	0.0091	0.0063	252.63	-0.0066	0.0007	252.63	-0.0022	-0.0011	252.63	0.0005	0.0065
253.14	-0.0065	-0.0051	253.14	0.0092	0.0044	253.14	-0.0079	0.0007	253.14	-0.0015	0.0006	253.14	0	0.0088
253.64	-0.0055	-0.0046	253.64	0.0117	0.0075	253.64	-0.0048	0.0007	253.64	-0.0036	-0.0015	253.64	-0.0023	0.005
254.16	-0.0034	-0.0053	254.16	0.0087	0.0051	254.16	-0.0041	-0.0013	254.16	-0.0038	-0.0014	254.16	-0.0022	0.0061
254.66	-0.0045	-0.0063	254.66	0.012	0.0043	254.66	-0.0031	-0.0015	254.66	-0.004	0.0014	254.66	0.0032	0.0023
255.17	-0.0051	-0.0019	255.17	0.0125	0.0104	255.17	0.0003	-0.0022	255.17	-0.0043	0.0003	255.17	0.0049	0.0031
255.68	-0.0054	-0.0027	255.68	0.0104	0.0084	255.68	0.0015	-0.0007	255.68	-0.0033	-0.0019	255.68	-0.0002	-0.0005
256.19	-0.0072	0	256.19	0.0078	0.0057	256.19	0.0034	-0.0003	256.19	-0.0042	0.0012	256.19	-0.0005	-0.002
256.7	-0.0025	-0.0002	256.7	0.0053	0.0037	256.7	0.0044	0.0002	256.7	-0.0044	0.002	256.7	0.0028	-0.0049
257.2	-0.0016	0.002	257.2	0.002	-0.0009	257.2	0.0048	0.0001	257.2	-0.0029	0.0047	257.2	0.0031	-0.0035
257.71	-0.0029	0.0013	257.71	0.0029	0.0013	257.71	0.0035	0.0009	257.71	-0.0015	0.0041	257.71	0.0014	-0.0045
258.22	0.0016	-0.0013	258.22	0.0001	0.0002	258.22	0.0045	0.0054	258.22	0.0001	0.0015	258.22	-0.0043	-0.0003
258.73	0.0015	-0.0043	258.73	0.0003	-0.0022	258.73	0.0027	0.0059	258.73	-0.0002	0.0016	258.73	-0.0012	-0.0026
259.24	0.0007	-0.0036	259.24	0.0013	-0.0032	259.24	0.0026	0.0048	259.24	0.0001	0.0011	259.24	0.0028	-0.0001
259.74	0.0025	-0.006	259.74	0.0025	-0.0031	259.74	-0.0007	0.0074	259.74	0.002	-0.0007	259.74	0.0012	-0.0005
260.25	0.0002	-0.0083	260.25	0.0035	-0.0037	260.25	0.0008	0.0035	260.25	0.0028	-0.0008	260.25	0.0005	0.0025
260.76	0.0009	-0.0092	260.76	0.0046	0.0009	260.76	0.0017	0.0041	260.76	0.005	-0.0036	260.76	0.0035	0.0024
261.27	0.0009	-0.0053	261.27	0.0027	-0.0009	261.27	0.0015	0.006	261.27	0.0013	-0.0009	261.27	0.0056	0.002
261.78	-0.0002	-0.0031	261.78	0.0025	-0.0005	261.78	0.003	0.0031	261.78	-0.0015	-0.0007	261.78	0.0049	-0.0017
262.29	0.0039	-0.0024	262.29	0.0016	-0.0047	262.29	0.0047	0.0024	262.29	0.0001	0.0002	262.29	0.0042	-0.0014
262.8	0.0058	-0.0017	262.8	0.0016	-0.0024	262.8	0.0033	0.0024	262.8	0.0004	-0.0001	262.8	0.0021	-0.002
263.3	0.0035	-0.0007	263.3	0.0001	-0.0019	263.3	0.0075	-0.0009	263.3	-0.0014	0.0001	263.3	0.0017	-0.0009
263.81	0.0064	0.001	263.81	0.0021	-0.0017	263.81	0.0052	0.0042	263.81	-0.0027	-0.001	263.81	0.0004	-0.0023
264.32	0.0028	-0.0027	264.32	0.005	-0.0047	264.32	0.0032	0.0012	264.32	-0.0058	0.0005	264.32	-0.0023	-0.0028
264.83	0.0024	-0.0047	264.83	0.0066	-0.0034	264.83	0.0049	-0.0006	264.83	-0.0025	-0.0037	264.83	-0.0022	-0.0013
265.34	0.0032	-0.0048	265.34	0.006	-0.0059	265.34	0.0028	-0.0028	265.34	0.001	-0.0003	265.34	-0.0011	-0.0028
265.84	0.0001	-0.0026	265.84	0.0068	-0.0061	265.84	0.0046	-0.0034	265.84	0.0005	-0.0022	265.84	-0.0039	-0.0041
266.35	-0.0013	-0.0032	266.35	0.0057	-0.004	266.35	0.0048	-0.0057	266.35	-0.0016	0.001	266.35	-0.0066	-0.0051
266.86	0.0018	-0.0004	266.86	0.0039	-0.0055	266.86	0.0027	-0.0056	266.86	-0.0015	-0.0002	266.86	-0.0079	-0.0047
267.37	-0.0019	-0.0013	267.37	0.0022	-0.0045	267.37	0.0039	-0.0072	267.37	-0.0031	0.0011	267.37	-0.0082	-0.0032
267.88	-0.0003	0.0023	267.88	0.0008	-0.004	267.88	0.0023	-0.0072	267.88	0.0001	-0.0003	267.88	-0.0064	-0.0033
268.39	0.0002	0.0008	268.39	0.0001	-0.0029	268.39	0.0041	-0.004	268.39	0.001	0.0025	268.39	-0.0067	-0.0012
268.9	-0.0013	0.0018	268.9	0.001	-0.0002	268.9	0.0026	-0.0005	268.9	-0.0028	0.0004	268.9	-0.0058	0.0028
269.4	-0.0022	-0.0018	269.4	-0.0033	0.0032	269.4	0.0004	-0.0015	269.4	-0.0037	-0.0002	269.4	-0.0092	0.002
269.91	-0.0033	-0.0011	269.91	-0.0016	0.0027	269.91	0.0009	0.0015	269.91	-0.0025	-0.0014	269.91	-0.0081	0.0033
270.42	-0.0033	-0.0044	270.42	0.0018	0.0063	270.42	-0.0005	0.0031	270.42	-0.0029	-0.0023	270.42	-0.0054	0.0031
270.93	-0.0014	-0.0036	270.93	0.0025	0.0064	270.93	-0.0016	0.0029	270.93	-0.0014	-0.0035	270.93	-0.005	-0.0001
271.44	-0.0002	-0.0058	271.44	0.0033	0.0055	271.44	0	0.0048	271.44	-0.0024	-0.0007	271.44	-0.0062	0.0018
271.94	0.0007	-0.0047	271.94	0.0022	0.0041	271.94	0.0016	0.0013	271.94	-0.0049	0.0007	271.94	-0.0049	-0.0002
272.45	0.0001	-0.0039	272.45	0.0037	0.0045	272.45	0.0037	-0.0014	272.45	-0.0033	0.0017	272.45	-0.0055	0.0015
272.96	0.0013	-0.0043	272.96	0.0079	0.0043	272.96	0.0025	0.0016	272.96	-0.0008	0.0046	272.96	-0.0029	0.0047
273.47	0.0014	-0.0057	273.47	0.008	0.0029	273.47	0.0021	-0.0004	273.47	-0.0027	0.0052	273.47	0.0006	0.0046
273.98	0.0004	-0.0042	273.98	0.007	0.0013	273.98	0.0039	-0.0005	273.98	-0.001	0.0044	273.98	-0.0007	0.007
274.49	0.0011	-0.0062	274.49	0.004	0.0039	274.49	0.0056	-0.0028	274.49	-0.0024	0.0029	274.49	0.0002	0.0073
275	0.002	-0.0061	275	0.0005	0.0066	275	0.004	-0.0052	275	-0.0074	0.0008	275	0.0026	0.0043
275.5	0.0003	-0.0059	275.5	0	0.0085	275.5	-0.0011	-0.0022	275.5	-0.0068	-0.0014	275.5	-0.0002	0.0042
276.01	0.0017	-0.0073	276.01	-0.0036	0.0068	276.01	-0.0024	-0.0019	276.01	-0.0053	-0.0008	276.01	0.0025	0.0039
276.52	-0.0004	-0.0078	276.52	-0.0036	0.0062	276.52	-0.0009	-0.004	276.52	-0.0068	-0.004	276.52	0.0026	0.0017
277.03	0.0021	-0.0066	277.03	-0.0058	0.0049	277.03	-0.0004	-0.0046	277.03	-0.0019	-0.0052	277.03	-0.0008	0.0017
277.54	0.0008	-0.0068	277.54	-0.0081	0.0036	277.54	-0.0014	-0.0063	277.54	-0.0033	-0.0024	277.54	0.0011	-0.0007
278.04	-0.0006	-0.0047	278.04	-0.0033	0.0003	278.04	0.0007	-0.0048	278.04	-0.0017	-0.0008	278.04	-0.0027	-0.0001
278.55	-0.0039	-0.0031	278.55	-0.0001	-0.0028	278.55	0.0047	-0.0027	278.55	0.003	0.0011	278.55	-0.0056	0.0012
279.06	-0.0026	-0.0026	279.06	0.0003	-0.0034	279.06	0.0055	-0.0063	279.06	0.0026	-0.0011	279.06	-0.0021	0
279.57	-0.004	-0.0014	279.57	0.0024	-0.0012	279.57	0.008	-0.0052	279.57	0.003	-0.0019	279.57	-0.0091	-0.0026
280.08	-0.0011	0.0027	280.08	-0.0004	-0.0012	280.08	0.0053	-0.0029	280.08	0	-0.0033	280.08	-0.0095	-0.0012
280.59	-0.005	0.0035	280.59	0.0005	0.0034	280.59	0.0053	-0.0028	280.59	-0.0034	-0.0011	280.59	-0.0081	0.0013
281.1	-0.0011	0.0028	281.1	0.0009	0.0058	281.1	0.0052	-0.0008	281.1	-0.005	-0.0003	281.1	-0.0095	0.0012
281.6	0.0004	0.0016	281.6	-0.0007	0.006	281.6	0.0033	0.0015	281.6	-0.0041	0.0006	281.6	-0.0061	0.0044
282.11	0.0018	0.0021	282.11	-0.0031	0.0072	282.11	0.0028	0.0006	282.11	-0.0052	-0.0037	282.11	-0.0078	0.005
282.62	0.0002	0.0004	282.62	-0.0008	0.0043	282.62	0.003	0.001	282.62	-0.0063	-0.0009	282.62	-0.0083	0.0058
283.13	0.0015	0	283.13	-0.0009	0.0026	283.13	0.0001	0.0007	283.13	-0.0068	-0.0004	283.13	-0.0035	0.0072
283.64	0.0003	0.001	283.64	-0.0015	0.003	283.64	0.0003	0	283.64	-0.0033	0.0002	283.64	-0.0015	0.0071
284.14	0.0003	0.0009	284.14	-0.0042	0.0002	284.14	0.002	0.0004	284.14	-0.0037	-0.0022	284.14	-0.0016	0.0058
284.65	-0.0048	0.002	284.65	-0.0028	-0.0006	284.65	0.004	-0.0008	284.65	-0.0019	-0.0032	284.65	-0.0024	0.0044
285.16	-0.0059	0.0035	285.16	-0.0048	0.0011	285.16	0.0037	-0.0024	285.16	-0.0026	-0.0036	285.16	-0.006	0.0007
285.67	-0.0021	0.0053	285.67	-0.0058	0.0011	285.67	0.0031	-0.0027	285.67	0.0002	-0.001	285.67	-0.0073	-0.0012
286.18	-0.0018	0.007	286.18	-0.0046	0.0051	286.18	0.0032	-0.0019	286.18	0.0013	-0.0002	286.18	-0.0057	-0.001
286.69	-0.0018	0.008	286.69	-0.0033	0.0059	286.69	0.0015	-0.001	286.69	0.001	-0.0021	286.69	-0.0049	-0.0016
287.2	-0.002	0.0038	287.2	-0.0008	0.0058	287.2	0.0025	-0.0024	287.2	-0.0012	0.0011	287.2	-0.0084	-0.0032
287.7	0.0023	0.0039	287.7	0.0017	0.0027	287.7	-0.0015	-0.0024	287.7	-0.0014	0.0023	287.7	-0.0031	-0.0051
288.21	0.0048	0.0056	288.21	0.0009	0.0018	288.21	-0.0036	-0.0007	288.21	0.0003	0.0004	288.21	-0.0039	-0.003
288.72	0.0024	0.0074	288.72	0.0024	-0.0011	288.72	-0.0043	-0.0043	288.72	0.0027	0.0008	288.72	-0.0015	-0.0013
289.23	-0.0009	0.0054	289.23	0.0041	-0.0041	289.23	-0.0084	-0.0026	289.23	0.004	0.0008	289.23	0.001	-0.0004
289.74	-0.0014	0.0054	289.74	0.0022	-0.0017	289.74	-0.0099	-0.0013	289.74	0.004	0.0029	289.74	-0.0026	-0.0004
290.24	-0.0008	0.0042	290.24	0.0021	-0.0011	290.24	-0.0068	-0.0039	290.24	0.0015	0.0049	290.24	-0.0047	0.0002
290.75	-0.0011	0.0066	290.75	-0.0001	-0.0013	290.75	-0.0083	-0.0008	290.75	0.0014	0.0028	290.75	-0.0024	0.0049
291.26	-0.0023	0.0055	291.26	-0.0006	0.0008	291.26	-0.0076	0	291.26	0.001	0.0005	291.26	-0.0087	0.0084
291.77	-0.0008	0.0038	291.77	-0.0014	0.0001	291.77	-0.0056	-0.0014	291.77	0.0014	0.0043	291.77	-0.0081	0.0037
292.28	-0.0002	0.0007	292.28	-0.0039	0.0032	292.28	-0.0104	0.0022	292.28	-0.0002	0.0036	292.28	-0.009	0.0035
292.78	0.0002	0.0001	292.78	-0.0018	0.0062	292.78	-0.0071	0.0005	292.78	-0.0053	0.0034	292.78	-0.0095	0.0029
293.3	0.0027	0.0024	293.3	-0.0033	-0.0008	293.3	-0.0035	0.001	293.3	-0.0067	0.001	293.3	-0.0069	0.0031
293.8	0.0027	0.0016	293.8	-0.0066	-0.0005	293.8	-0.0041	0.0033	293.8	-0.0064	0.0013	293.8	-0.0039	0.0029
294.31	0.0018	-0.0009	294.31	-0.0064	-0.0018	294.31	-0.001	0.0029	294.31	-0.0045	0.004	294.31	-0.0032	0.0022
294.82	0.0001	-0.0005	294.82	-0.0055	-0.0021	294.82	-0.0017	0.0027	294.82	-0.0023	0.0056	294.82	-0.0039	-0.002
295.33	-0.0009	-0.0007	295.33	-0.003	-0.0003	295.33	-0.0041	0.0059	295.33	-0.0053	0.0036	295.33	-0.0048	0.0023
295.84	0.0008	0.0009	295.84	-0.0009	-0.003	295.84	0	0.0071	295.84	-0.0078	0.0026	295.84	-0.0054	0.0012
296.34	0.0038	0.0012	296.34	-0.0052	-0.0012	296.34	-0.0025	0.0078	296.34	-0.0069	0.0019	296.34	-0.0027	-0.0001
296.85	0.0034	-0.0008	296.85	-0.0046	0.0015	296.85	-0.0045	0.0042	296.85	-0.0054	-0.001	296.85	-0.0026	-0.0011
297.36	0.0026	0	297.36	-0.0003	0.0002	297.36	-0.0048	0.0025	297.36	-0.0019	-0.0017	297.36	-0.005	-0.0027
297.87	0.0054	0.0009	297.87	-0.0007	0.0015	297.87	-0.0049	0.0021	297.87	-0.0022	-0.0032	297.87	-0.0037	-0.0055
298.38	0.0077	0.0001	298.38	-0.0012	0.0025	298.38	-0.0041	0.0044	298.38	-0.0021	-0.003	298.38	-0.0026	-0.0031
298.88	0.0064	-0.0012	298.88	-0.0016	0.003	298.88	-0.0005	0.0029	298.88	-0.0024	-0.0051	298.88	-0.0004	-0.0035
299.39	0.0066	-0.0028	299.39	-0.0002	0.0036	299.39	0.0009	0.0026	299.39	-0.0004	-0.0032	299.39	0.0019	-0.0027
299.9	0.004	-0.0024	299.9	0.0011	-0.0001	299.9	0.0045	0.0033	299.9	-0.0018	-0.0035	299.9	-0.0003	0
300.41	0.0031	0.0001	300.41	0.0021	-0.0004	300.41	0.006	0.0044	300.41	-0.0021	-0.0022	300.41	-0.0017	-0.0011
300.92	0.0011	-0.0013	300.92	-0.0001	0.0004	300.92	0.0053	0.0042	300.92	-0.0071	-0.0003	300.92	-0.0022	0.0007
301.43	-0.0021	-0.0021	301.43	0.0007	-0.0001	301.43	0.0021	0.0042	301.43	-0.0073	-0.0021	301.43	-0.0041	0.0006
301.94	-0.0044	0.0008	301.94	-0.0013	-0.0017	301.94	0.0014	0.0023	301.94	-0.0088	-0.0017	301.94	-0.0023	-0.0011
302.44	-0.0023	0.0019	302.44	-0.0031	-0.0029	302.44	0.0011	0.0033	302.44	-0.0078	0.0011	302.44	-0.0047	-0.0013
302.95	-0.0031	0.0029	302.95	-0.0047	0.0005	302.95	-0.0019	0.0022	302.95	-0.0072	0.0009	302.95	-0.0053	-0.0012
303.46	-0.0046	0.0014	303.46	-0.0045	0.0008	303.46	-0.0021	0.0032	303.46	-0.0058	-0.0002	303.46	-0.0014	-0.0037
303.97	-0.0043	-0.0027	303.97	-0.0057	0.0008	303.97	-0.0038	0.0024	303.97	-0.007	0.0007	303.97	-0.0022	-0.0014
304.48	-0.0018	-0.001	304.48	-0.0088	0.0007	304.48	-0.0033	0.0005	304.48	-0.0054	0.0006	304.48	0.0002	-0.0019
304.98	-0.0009	0.0025	304.98	-0.0085	0.0042	304.98	-0.0051	0.0019	304.98	-0.0063	0.0062	304.98	-0.0003	-0.0037
305.49	0.0008	0.001	305.49	-0.0098	0.0049	305.49	-0.0041	0.0002	305.49	-0.0009	0.0045	305.49	0.0004	-0.0017
306	0.0013	0.0028	306	-0.009	0.0044	306	-0.0054	-0.0016	306	0.0008	0.0045	306	0.0039	-0.0004
306.51	0.0022	0.0006	306.51	-0.0102	0.0026	306.51	-0.0015	-0.0036	306.51	-0.0001	0.0027	306.51	0.0075	-0.0012
307.02	0.0037	0.003	307.02	-0.0097	0.003	307.02	-0.0017	-0.0067	307.02	0.0004	0.0044	307.02	0.0061	0.0014
307.53	0.0025	0.0052	307.53	-0.0098	0.0012	307.53	-0.002	-0.0059	307.53	0.0021	0.0072	307.53	0.0082	0.0014
308.04	0.0014	0.0037	308.04	-0.0073	-0.0005	308.04	-0.0011	-0.0034	308.04	0.0036	0.0064	308.04	0.0088	0.0016
308.54	0.0035	0.0014	308.54	-0.0067	-0.0035	308.54	0.0035	-0.005	308.54	0.0086	0.0028	308.54	0.0108	0.0042
309.05	0.0018	0.0012	309.05	-0.0045	-0.001	309.05	0.0037	-0.005	309.05	0.003	0.0025	309.05	0.0096	0.0028
309.56	0.0012	0.0006	309.56	-0.0037	-0.0012	309.56	0.0025	-0.0042	309.56	0.0016	-0.0004	309.56	0.0071	0.0033
310.07	0.0014	0.0007	310.07	-0.002	-0.0013	310.07	0.0008	-0.0032	310.07	0.0035	0.0002	310.07	0.0038	0.0056
310.58	0.0001	0.0013	310.58	-0.0035	-0.0009	310.58	0.0005	-0.0021	310.58	0.0035	0.002	310.58	0.0041	0.0013
311.08	0	0.0006	311.08	-0.0018	0.0006	311.08	0.0007	-0.0017	311.08	0.0034	0.0006	311.08	0.0038	0.0007
311.59	-0.0024	0.002	311.59	-0.0007	0.0023	311.59	0.0051	-0.0008	311.59	0.0027	-0.0033	311.59	0.0025	-0.0021
312.1	-0.0019	0.002	312.1	0.0005	0.0007	312.1	0.004	-0.0012	312.1	-0.0002	-0.0039	312.1	-0.0009	-0.0054
312.61	-0.002	0.0003	312.61	-0.001	0.0004	312.61	0.0047	-0.0015	312.61	0.003	-0.0037	312.61	-0.001	-0.0035
313.12	-0.0026	-0.0023	313.12	-0.0014	0.0032	313.12	0.004	-0.0042	313.12	0.0057	-0.0027	313.12	-0.0015	-0.0045
313.63	-0.0054	-0.0023	313.63	0	0.0003	313.63	0.0033	-0.003	313.63	0.0051	-0.0007	313.63	-0.0016	-0.007
314.14	-0.0069	-0.0037	314.14	0.0018	0.002	314.14	0.003	-0.0047	314.14	0.0048	-0.0035	314.14	-0.003	-0.0013
314.64	-0.006	-0.0029	314.64	0.0001	0.0013	314.64	0.003	-0.0058	314.64	0.0057	-0.0034	314.64	-0.0024	-0.0036
315.15	-0.0023	-0.0011	315.15	0.001	0.0021	315.15	0.0009	-0.007	315.15	0.0073	-0.0003	315.15	-0.0031	-0.0007
315.66	-0.0039	0.0001	315.66	-0.0016	0.0069	315.66	0.0025	-0.008	315.66	0.0038	0.002	315.66	-0.0035	0.0002
316.17	-0.0016	0.0002	316.17	-0.0001	0.0044	316.17	-0.0012	-0.0077	316.17	-0.0016	0.0024	316.17	-0.0037	0.0004
316.68	-0.0035	0.0016	316.68	-0.0022	0.0005	316.68	0.0031	-0.004	316.68	-0.0061	0.0022	316.68	-0.0042	-0.0008
317.18	-0.0018	0.0048	317.18	-0.0042	0.0022	317.18	0.0045	-0.0044	317.18	-0.0067	-0.0015	317.18	-0.0066	-0.0005
317.69	0.0034	0.007	317.69	-0.0067	0.0015	317.69	0.0054	-0.002	317.69	-0.007	0.0012	317.69	-0.0069	-0.0032
318.2	0.0035	0.0074	318.2	-0.005	0.0016	318.2	0.0072	0.0006	318.2	-0.0081	-0.0017	318.2	-0.007	-0.0017
318.71	0.0015	0.005	318.71	-0.0049	-0.001	318.71	0.0074	-0.0004	318.71	-0.0101	-0.002	318.71	-0.0064	-0.001
319.22	0.002	0.0063	319.22	-0.0026	-0.0039	319.22	0.0064	-0.0004	319.22	-0.0067	-0.0058	319.22	-0.0017	0
319.73	-0.0007	0.0085	319.73	-0.0029	-0.0024	319.73	0.0113	0.0005	319.73	-0.002	-0.0047	319.73	0.0001	-0.0028
320.24	0.003	0.0084	320.24	-0.0027	-0.0013	320.24	0.0087	-0.0002	320.24	0.0014	-0.0045	320.24	0.0019	-0.0007
320.74	0.0042	0.0089	320.74	-0.0004	-0.003	320.74	0.0068	-0.0004	320.74	0.0034	0.001	320.74	0.0037	0.0003
321.25	0.0031	0.0072	321.25	-0.0004	-0.0046	321.25	0.0074	0.001	321.25	0.0038	-0.0032	321.25	0.0053	0.0017
321.76	0.0031	0.0052	321.76	0.002	-0.0031	321.76	0.0062	-0.0017	321.76	0.0062	-0.002	321.76	0.0058	0.0033
322.27	0.006	0.009	322.27	-0.002	-0.0004	322.27	0.0046	-0.0025	322.27	0.006	-0.0022	322.27	0.004	0.0009
322.78	0.0053	0.0078	322.78	-0.0029	-0.0023	322.78	0.0027	0.0001	322.78	0.0072	-0.0003	322.78	0.0012	0.0039
323.28	0.0071	0.0071	323.28	-0.0012	-0.0017	323.28	0.0004	-0.0001	323.28	0.0034	-0.0011	323.28	0.0008	0.0046
323.79	0.0042	0.0039	323.79	0.0022	-0.0028	323.79	0.0014	-0.0016	323.79	0.0026	-0.0001	323.79	0	0.004
324.3	0.0032	0.0036	324.3	-0.003	-0.0019	324.3	0.0016	0.0022	324.3	0	-0.0057	324.3	0.0002	0.0015
324.81	0.002	0.0009	324.81	0.0022	-0.0038	324.81	0.0002	-0.0013	324.81	-0.0001	-0.0047	324.81	0	0.0021
325.32	0.002	0.0016	325.32	0.0002	-0.0045	325.32	-0.0005	0	325.32	-0.0023	-0.0042	325.32	0.0016	0.0036
325.82	-0.0016	-0.0026	325.82	0.0058	-0.0062	325.82	-0.0012	0.0022	325.82	-0.0001	-0.0001	325.82	0.0003	0.0028
326.34	-0.0009	-0.0038	326.34	0.0062	-0.004	326.34	-0.0012	0.002	326.34	-0.0047	-0.0001	326.34	-0.0017	0.0015
326.84	-0.0006	-0.0046	326.84	0.0059	-0.0078	326.84	0.0007	0.0037	326.84	-0.0021	0.0002	326.84	0.0005	-0.0004
327.35	0.0004	-0.0009	327.35	0.0055	-0.007	327.35	0.0005	0.0019	327.35	-0.0023	-0.0007	327.35	0.0022	0.0017
327.86	0.0009	-0.0025	327.86	0.0098	-0.0064	327.86	0.0014	0.0012	327.86	-0.0011	-0.0003	327.86	0.0039	0.0027
328.37	0.0005	-0.0002	328.37	0.0048	-0.0031	328.37	0.0014	0.0025	328.37	0.0015	0.0033	328.37	0.0014	-0.0003
328.88	-0.0002	0.0017	328.88	0.0061	-0.0031	328.88	0.0004	0.0033	328.88	0.0056	0.0012	328.88	-0.0005	-0.003
329.38	-0.0014	0.0024	329.38	0.0039	-0.0015	329.38	0.0013	0.0067	329.38	0.0047	-0.0027	329.38	0.0007	0.0001
329.89	0.0001	0.0036	329.89	0.0008	-0.0031	329.89	0.002	0.0074	329.89	0.0065	-0.002	329.89	0.0047	-0.0036
330.4	0.0005	0.0037	330.4	-0.001	0.0039	330.4	-0.0006	0.0059	330.4	0.0072	-0.0043	330.4	0.0022	-0.0043
330.91	0.0016	0.0015	330.91	-0.0011	0.0034	330.91	-0.0026	0.0069	330.91	0.0097	-0.0021	330.91	-0.0021	-0.0106
331.42	-0.0001	0.0006	331.42	-0.0022	0.001	331.42	-0.0006	0.0057	331.42	0.009	-0.0002	331.42	-0.0028	-0.0072
331.92	-0.0009	-0.0012	331.92	-0.0014	0.0003	331.92	-0.001	0.0046	331.92	0.0078	-0.0002	331.92	-0.0019	-0.0032
332.43	0.0004	-0.0017	332.43	-0.0024	0.0006	332.43	0.0014	0.0043	332.43	0.0039	0.001	332.43	-0.0029	-0.0038
332.94	0.003	-0.0002	332.94	-0.0029	-0.0018	332.94	0.0008	0.0023	332.94	0.0053	0.0014	332.94	0.0007	-0.0069
333.45	0.0017	-0.0002	333.45	0.0009	-0.0019	333.45	-0.0003	0.0008	333.45	0.0067	0.0021	333.45	-0.0014	-0.0051
333.96	0.0003	0.0022	333.96	0.0015	-0.0055	333.96	0.0013	0.0009	333.96	0.0037	0.0021	333.96	-0.0022	-0.0058
334.47	-0.0012	0.0038	334.47	0.0012	-0.0047	334.47	0.0019	0.0022	334.47	0.0029	0.0019	334.47	0.0027	-0.0022
334.98	0.0011	0.0059	334.98	0.0024	-0.0025	334.98	-0.002	0.0003	334.98	0.0055	0.0013	334.98	0.0005	-0.0022
335.48	0.0016	0.0083	335.48	0.0033	0.0005	335.48	-0.0038	0.0034	335.48	0.0046	0.0009	335.48	-0.0002	-0.0043
335.99	0.0019	0.0054	335.99	0.0015	0.0021	335.99	-0.0056	0.0041	335.99	0.0039	-0.0021	335.99	0.0015	-0.003
336.5	0.0014	0.0019	336.5	-0.0001	0.0049	336.5	-0.0038	0.002	336.5	-0.0004	-0.0011	336.5	-0.0024	-0.0007
337.01	0.003	0.0007	337.01	-0.0005	0.0053	337.01	-0.0018	0.0012	337.01	-0.0008	-0.0004	337.01	-0.0012	0.0011
337.52	0.0021	-0.0038	337.52	-0.0005	0.0028	337.52	-0.001	0.0017	337.52	0.0022	0	337.52	0.0002	0.005
338.02	0.0024	-0.0052	338.02	-0.0026	0.0041	338.02	-0.0011	0.0002	338.02	-0.0006	0.0012	338.02	-0.0013	0.003
338.53	0.0033	-0.0061	338.53	-0.004	0.0037	338.53	0.0009	0.0019	338.53	-0.0036	0.0007	338.53	0.0039	-0.0011
339.04	0.0041	-0.0068	339.04	-0.0021	0.0004	339.04	0.0035	-0.0015	339.04	-0.0024	-0.0019	339.04	0.0031	-0.0001
339.55	0.0045	-0.0047	339.55	-0.0005	0.0001	339.55	0.0052	-0.0048	339.55	-0.0024	0.0021	339.55	0.0051	-0.0009
340.06	0.0055	-0.0014	340.06	0.002	-0.0004	340.06	0.0047	-0.0057	340.06	-0.0015	0.0008	340.06	0.006	-0.0051
340.57	0.0043	-0.0001	340.57	0.0006	-0.0011	340.57	0.0059	-0.005	340.57	-0.0029	0.0003	340.57	0.0043	-0.0073
341.08	0.0045	0.0029	341.08	0.0006	-0.0011	341.08	0.0036	-0.0047	341.08	-0.0033	0.0026	341.08	0.0013	-0.0064
341.58	0.006	0.005	341.58	0.0041	-0.0006	341.58	0.0034	-0.0044	341.58	-0.003	0.0016	341.58	-0.0013	-0.006
342.09	0.0047	0.0062	342.09	0.0025	0.0007	342.09	0.0051	-0.0015	342.09	-0.0036	0.0028	342.09	-0.0027	-0.0042
342.6	0.0044	0.0069	342.6	0.001	0.0037	342.6	0.0039	0.0011	342.6	-0.0055	0.0042	342.6	-0.0007	-0.0071
343.11	0.0017	0.0053	343.11	0.0004	0.0035	343.11	0.0007	0.0037	343.11	-0.0034	0.0053	343.11	-0.0031	-0.0041
343.62	0.0013	0.0045	343.62	0.0002	0.0022	343.62	0.0002	0.0035	343.62	-0.0012	0.0067	343.62	0.0003	0.004
344.12	-0.0011	0.0009	344.12	0.0001	0.0024	344.12	-0.0035	0.0026	344.12	0.0034	0.0038	344.12	0.0006	0.0054
344.63	0.0004	-0.0019	344.63	0.0016	0.0046	344.63	-0.0028	0.0013	344.63	0.0006	0.0022	344.63	0.0041	0.006
345.14	-0.001	-0.0016	345.14	-0.0006	0.0042	345.14	-0.0012	0.0019	345.14	0.0013	-0.0006	345.14	0.0077	0.0067
345.65	-0.0023	-0.0024	345.65	-0.0003	0.0063	345.65	-0.0028	-0.0018	345.65	0.002	-0.0014	345.65	0.0061	0.0045
346.16	-0.0024	-0.0039	346.16	-0.0031	0.0017	346.16	-0.0009	-0.0047	346.16	0.0012	-0.0033	346.16	0.0055	0.0067
346.67	0.002	-0.0031	346.67	-0.0034	-0.0016	346.67	0.0036	-0.0041	346.67	-0.0021	-0.0046	346.67	0.0029	0.0055
347.18	0.0012	-0.0045	347.18	-0.0033	-0.0025	347.18	0.0013	-0.0048	347.18	-0.0026	-0.0057	347.18	-0.0022	0.0022
347.68	0.0016	-0.0024	347.68	-0.0045	-0.0034	347.68	0.0033	-0.0061	347.68	-0.0045	-0.0014	347.68	-0.001	0.0059
348.19	0.0029	0.0007	348.19	-0.0058	-0.0038	348.19	0.0071	-0.0077	348.19	-0.0026	0.0013	348.19	-0.004	0.0042
348.7	0.0009	0.0004	348.7	-0.0046	-0.0027	348.7	0.0084	-0.0055	348.7	-0.003	0.0045	348.7	-0.0051	0.0049
349.21	0.0023	-0.0015	349.21	-0.0024	-0.0037	349.21	0.0065	-0.0052	349.21	-0.0026	0.0044	349.21	-0.0022	0.007
349.72	0.0024	-0.0024	349.72	-0.0016	-0.0019	349.72	0.0049	-0.0014	349.72	-0.0026	0.007	349.72	-0.001	0.0047
350.22	0	0.0004	350.22	-0.0027	0.0006	350.22	0.003	-0.005	350.22	-0.0025	0.008	350.22	-0.0015	0.0043
350.73	0.0007	-0.0003	350.73	-0.0035	0.0014	350.73	0.0024	-0.0029	350.73	-0.0039	0.0101	350.73	-0.0013	0.0033
351.24	0.0031	0.0013	351.24	-0.0018	0.0032	351.24	0.0033	-0.0047	351.24	-0.0047	0.0084	351.24	-0.0012	0.0005
351.75	-0.0001	0.0026	351.75	-0.0023	0.0041	351.75	0.0016	-0.0021	351.75	-0.0059	0.0049	351.75	0.0003	0.0029
352.26	0.0041	0.0024	352.26	-0.006	0.0031	352.26	-0.001	-0.0057	352.26	-0.0073	0.0014	352.26	0.002	0.0041
352.77	0.0043	0.0028	352.77	-0.0069	0.0022	352.77	-0.0016	-0.0075	352.77	-0.0087	0.0005	352.77	-0.0031	0.0017
353.28	0.0035	0.0036	353.28	-0.0044	0.0012	353.28	-0.0021	-0.0084	353.28	-0.0086	0.0029	353.28	-0.0039	0.004
353.78	0.0021	0.0012	353.78	-0.0028	-0.0016	353.78	-0.0032	-0.0068	353.78	-0.0066	0.0006	353.78	0.0011	0.0016
354.29	0.0025	0.0033	354.29	-0.002	0.0005	354.29	-0.0019	-0.0078	354.29	-0.0052	-0.0002	354.29	0.0036	0.0012
354.8	0.0029	0.0006	354.8	-0.0021	-0.0003	354.8	-0.0016	-0.0036	354.8	-0.004	-0.0006	354.8	0.001	-0.0015
355.31	0.0038	-0.0018	355.31	0.0006	0.0001	355.31	-0.0037	-0.0044	355.31	-0.0017	0.0025	355.31	0.0038	-0.0033
355.82	0.0014	-0.0033	355.82	0.0037	-0.0001	355.82	-0.0038	-0.0048	355.82	0.0005	0.005	355.82	0.0038	-0.0027
356.32	0.003	-0.0024	356.32	0.0028	-0.0007	356.32	-0.0037	-0.0035	356.32	0.0002	0.0091	356.32	0.0071	0.0002
356.83	0.0036	-0.0035	356.83	0.0009	0.0003	356.83	-0.0038	-0.007	356.83	0.0016	0.0044	356.83	0.0084	-0.0013
357.34	0.004	-0.0047	357.34	0.0013	0.0029	357.34	-0.004	-0.0063	357.34	0.0023	0.0037	357.34	0.005	0.0007
357.85	0.0015	-0.0031	357.85	0.0006	0.0022	357.85	-0.0027	-0.0046	357.85	0.0008	0.001	357.85	0.0033	-0.0004
358.36	0.0001	-0.0023	358.36	0.0013	0.0023	358.36	-0.0026	-0.0049	358.36	-0.0031	-0.0035	358.36	0.008	0.0006
358.86	-0.0001	-0.0024	358.86	-0.0009	0.0011	358.86	-0.0011	-0.0068	358.86	-0.0025	-0.0045	358.86	0.0058	0.0002
359.38	0.0011	-0.0028	359.38	-0.0011	0.0014	359.38	-0.0015	-0.003	359.38	-0.0039	-0.0056	359.38	0.0071	-0.0019
359.88	-0.0017	-0.0004	359.88	-0.0008	-0.0004	359.88	-0.0027	-0.0028	359.88	-0.0016	-0.0074	359.88	0.0065	-0.0016
360.39	-0.0016	0.0018	360.39	0.0016	0	360.39	-0.0022	0.0007	360.39	-0.0001	-0.0061	360.39	0.0068	0.0004
360.9	-0.0022	0.002	360.9	-0.0003	0.0001	360.9	-0.001	-0.0006	360.9	-0.0005	-0.0023	360.9	0.006	-0.0002
361.41	-0.0013	0.0002	361.41	-0.0007	-0.0001	361.41	0.0009	-0.0003	361.41	-0.0018	-0.0012	361.41	0.0067	0.0023
361.92	-0.0019	0.0025	361.92	-0.0026	0.0024	361.92	0.0009	-0.0007	361.92	-0.0007	0.0044	361.92	0.0034	0.003
362.42	-0.0009	0.0034	362.42	-0.0015	0.0004	362.42	0.0005	0.0031	362.42	-0.0034	0.0048	362.42	0.0026	0.0027
362.93	-0.0015	0.0025	362.93	-0.002	0.0002	362.93	0.0006	0.0015	362.93	-0.0017	0.0056	362.93	0.0021	0.0031
363.44	-0.002	-0.0003	363.44	-0.003	0.0003	363.44	0.0037	-0.0009	363.44	-0.0025	0.0067	363.44	-0.0026	0.0051
363.95	-0.0007	-0.0011	363.95	-0.0022	0.0004	363.95	0.0055	-0.003	363.95	-0.0014	0.0102	363.95	-0.0048	0.0065
364.46	0.0032	0.0006	364.46	0.0008	-0.0003	364.46	0.0045	-0.0038	364.46	0.0004	0.0075	364.46	-0.005	0.0081
364.96	0.0049	-0.0002	364.96	-0.001	-0.0039	364.96	0.001	-0.0019	364.96	0.0029	0.0086	364.96	-0.0052	0.0073
365.47	0.0078	-0.0055	365.47	0.0007	-0.0059	365.47	-0.0008	-0.002	365.47	0.0051	0.0069	365.47	-0.0046	0.0064
365.98	0.0078	-0.0081	365.98	0.0011	-0.0066	365.98	-0.0005	-0.0058	365.98	0.0031	0.0053	365.98	-0.0043	0.0078
366.49	0.0068	-0.0056	366.49	0.0019	-0.0079	366.49	-0.0004	-0.0065	366.49	-0.0001	0.0049	366.49	-0.0066	0.0086
367	0.0072	-0.0047	367	0.0029	-0.0023	367	-0.0011	-0.003	367	0.0024	0.0013	367	-0.0003	0.0068
367.51	0.0066	-0.004	367.51	-0.0007	-0.0038	367.51	-0.0028	-0.0026	367.51	0.0003	-0.0043	367.51	-0.0009	0.0055
368.02	0.0033	-0.0064	368.02	-0.0008	-0.0034	368.02	-0.0007	-0.0007	368.02	-0.0033	-0.0011	368.02	-0.0034	0.002
368.52	0.0011	-0.007	368.52	0.0019	-0.0013	368.52	0.0019	-0.0017	368.52	-0.0028	-0.0036	368.52	-0.0046	-0.001
369.03	-0.0002	-0.0024	369.03	0.0019	-0.0013	369.03	0	-0.0011	369.03	-0.0028	-0.0031	369.03	-0.0031	-0.0002
369.54	0.0007	-0.0013	369.54	0.0007	0.0039	369.54	-0.0006	0.0037	369.54	-0.0003	-0.0029	369.54	-0.0028	0.003
370.05	0.002	0.0004	370.05	0.0016	0.0071	370.05	0.0011	0.0037	370.05	0.0038	-0.004	370.05	-0.0007	0.0031
370.56	0.0022	0.0008	370.56	0.0042	0.0005	370.56	0.0017	0.0028	370.56	0.0012	-0.0011	370.56	-0.0034	0.0029
371.06	0.0023	-0.0027	371.06	0.0081	0.0033	371.06	0.0013	0.0026	371.06	-0.0002	-0.0012	371.06	-0.0005	-0.0013
371.57	0.0011	-0.0022	371.57	0.006	0.0034	371.57	-0.0003	0.0027	371.57	0.0008	-0.0041	371.57	0.003	-0.003
372.08	0.001	0.0013	372.08	0.0041	0.0054	372.08	-0.0006	0.002	372.08	0.0024	-0.0016	372.08	0.0049	-0.0016
372.59	0.001	-0.0013	372.59	0.0018	0.0063	372.59	0.0032	0.0016	372.59	-0.0003	-0.0012	372.59	0.0044	-0.0026
373.1	-0.0017	0.0012	373.1	0.0032	0.0007	373.1	0.0019	-0.0016	373.1	0	0.0006	373.1	0.0055	-0.0073
373.61	-0.0041	-0.0003	373.61	-0.0016	0.0004	373.61	-0.0005	0.001	373.61	-0.0036	0.0039	373.61	0.0044	-0.0068
374.12	-0.0027	-0.0002	374.12	-0.0026	0.0029	374.12	0.0001	0.0005	374.12	-0.0049	0.0025	374.12	0.0038	-0.0085
374.62	-0.0034	0.0004	374.62	-0.0045	-0.0015	374.62	-0.001	0.0018	374.62	-0.0044	0.0024	374.62	0.0033	-0.0062
375.13	-0.0032	0.0014	375.13	-0.0031	-0.0011	375.13	-0.0009	0.0026	375.13	-0.0027	0.0035	375.13	0.003	-0.0023
375.64	-0.0035	-0.0022	375.64	-0.0018	-0.0033	375.64	-0.0025	0.0022	375.64	-0.0047	0.0008	375.64	0.0058	-0.0025
376.15	-0.0023	-0.0003	376.15	-0.0012	-0.0052	376.15	-0.0058	0.003	376.15	-0.002	0.0009	376.15	0.0013	-0.0011
376.66	-0.0034	-0.0028	376.66	0.0006	-0.0035	376.66	-0.0042	0.0017	376.66	-0.003	-0.0002	376.66	0.0014	0.0005
377.16	-0.0027	-0.0017	377.16	0.0047	-0.0048	377.16	-0.0016	0.0006	377.16	-0.0006	-0.0026	377.16	-0.0007	-0.0043
377.67	-0.0026	-0.0043	377.67	0.004	-0.0035	377.67	-0.0043	0.0026	377.67	0.0002	-0.0003	377.67	0.0011	-0.0011
378.18	-0.0057	-0.0033	378.18	0.004	0.0007	378.18	-0.0043	0.0013	378.18	0.0035	0.0051	378.18	-0.0007	-0.0022
378.69	-0.004	-0.0041	378.69	0.0032	0.003	378.69	-0.0056	0.0008	378.69	0.0028	0.0042	378.69	-0.0019	-0.0035
379.2	-0.0037	-0.0024	379.2	0.0046	0.0043	379.2	-0.0052	0.0022	379.2	0.0035	0.0054	379.2	-0.0058	-0.0022
379.71	-0.0053	-0.0013	379.71	0.0065	0.0042	379.71	-0.0036	0.0003	379.71	0.0005	0.0051	379.71	-0.0002	0.0004
380.22	-0.0009	0.0039	380.22	0.0043	0.0018	380.22	-0.0043	0.0053	380.22	0.0041	0.0062	380.22	-0.0049	-0.0024
380.72	-0.0029	0.0025	380.72	0.0036	0.0007	380.72	-0.0066	0.0021	380.72	0.0022	0.0062	380.72	-0.0033	-0.0009
381.23	-0.0034	0.0061	381.23	0.0035	-0.0005	381.23	-0.0044	0.0009	381.23	0.0007	0.0048	381.23	-0.0028	-0.0015
381.74	-0.0019	0.0082	381.74	0.0059	-0.0023	381.74	-0.0039	0.002	381.74	-0.0027	0.0005	381.74	-0.0025	0.0006
382.25	-0.0031	0.008	382.25	0.0087	-0.0063	382.25	-0.0035	0.0001	382.25	-0.0031	0.0003	382.25	0.0009	0.0014
382.76	-0.0035	0.0078	382.76	0.0062	-0.008	382.76	-0.0006	-0.0029	382.76	-0.0029	0.0032	382.76	0.0018	0.0026
383.26	-0.0062	0.0075	383.26	0.0048	-0.0039	383.26	0.0026	-0.0027	383.26	-0.0012	0.0029	383.26	0.0004	0.0015
383.77	-0.0073	0.003	383.77	0.0054	0.002	383.77	0.0007	-0.0018	383.77	-0.0038	0.0022	383.77	0.003	0.0053
384.28	-0.0047	0.0024	384.28	0.0088	0.0024	384.28	0.0037	-0.0025	384.28	-0.0027	0.0008	384.28	0.0026	0.0036
384.79	-0.0062	-0.0034	384.79	0.0076	0.0015	384.79	0.0026	-0.0039	384.79	-0.0002	-0.0008	384.79	0.0008	0.0014
385.3	-0.0067	-0.0042	385.3	0.0055	0.002	385.3	0.0044	-0.0013	385.3	0.0004	0.0036	385.3	-0.0001	0.0026
385.81	-0.0057	-0.005	385.81	0.0016	0.0061	385.81	0.007	0.0007	385.81	0.0011	0.0028	385.81	-0.0029	0.0015
386.32	-0.0041	-0.0041	386.32	0.0038	0.0077	386.32	0.0035	0.0024	386.32	0	0.0005	386.32	-0.0035	0.0026
386.82	-0.0018	-0.0051	386.82	0.004	0.0059	386.82	0.0019	0.0037	386.82	0.0011	-0.0007	386.82	-0.0048	0.0007
387.33	-0.003	-0.005	387.33	0.0009	0.0062	387.33	0.0037	0.002	387.33	0.0047	0.0002	387.33	-0.0051	-0.0011
387.84	-0.0049	-0.0047	387.84	-0.0039	0.0067	387.84	0.0035	0.004	387.84	0.0021	0.0009	387.84	-0.008	0.005
388.35	-0.0053	0.0004	388.35	-0.0044	0.0098	388.35	0.0044	0.0023	388.35	0.0025	0.0009	388.35	-0.0087	0.0039
388.86	-0.0022	-0.0008	388.86	-0.0022	0.0098	388.86	0.0026	0.0024	388.86	0.0028	-0.0051	388.86	-0.0039	0.0042
389.36	-0.0016	0.0027	389.36	-0.0017	0.0082	389.36	0.0021	0.0023	389.36	-0.0007	-0.0053	389.36	-0.0041	0.004
389.87	0.0032	0.0001	389.87	-0.0026	0.009	389.87	-0.0016	0.0021	389.87	-0.0011	-0.0058	389.87	-0.0021	0.0026
390.38	0.0039	-0.0024	390.38	-0.0018	0.0101	390.38	-0.0035	0.0013	390.38	-0.0053	-0.006	390.38	-0.002	0.0022
390.89	0.0034	-0.0037	390.89	0.0011	0.0086	390.89	-0.004	-0.001	390.89	-0.0091	-0.0096	390.89	-0.0032	0.0008
391.4	0.0063	-0.0056	391.4	0.0025	0.0072	391.4	-0.0086	-0.0003	391.4	-0.0048	-0.0086	391.4	0.001	-0.0011
391.91	0.0075	-0.0054	391.91	0.0051	0.0065	391.91	-0.01	-0.0028	391.91	-0.0058	-0.0071	391.91	0.0024	-0.0003
392.42	0.0067	-0.0051	392.42	0.0022	0.0078	392.42	-0.009	-0.0054	392.42	-0.0064	-0.0043	392.42	0.0011	-0.0041
392.92	0.0047	-0.0058	392.92	0.0027	0.0071	392.92	-0.0112	-0.0034	392.92	-0.0055	-0.0021	392.92	0.0012	-0.0026
393.43	0.0012	-0.0062	393.43	0.0024	0.0024	393.43	-0.0061	-0.003	393.43	-0.0071	-0.0024	393.43	-0.0009	-0.0055
393.94	-0.0001	-0.0037	393.94	0.0009	-0.0018	393.94	-0.0069	-0.0041	393.94	-0.0052	-0.0014	393.94	-0.0005	-0.0066
394.45	-0.0001	-0.0019	394.45	0.0005	-0.0016	394.45	-0.0047	-0.001	394.45	-0.0051	-0.0004	394.45	-0.0004	-0.0044
394.96	-0.0039	-0.0022	394.96	-0.0036	-0.0021	394.96	-0.0005	0.0032	394.96	-0.008	-0.0003	394.96	0.0008	-0.0044
395.46	-0.004	-0.0055	395.46	-0.005	-0.0034	395.46	-0.0002	0.0091	395.46	-0.0089	0.0007	395.46	0.0008	-0.0075
395.97	-0.0032	-0.0047	395.97	-0.0048	-0.0061	395.97	-0.002	0.0094	395.97	-0.0092	0.0001	395.97	-0.0043	-0.0059
396.48	-0.0012	-0.0083	396.48	-0.0052	-0.0087	396.48	-0.0012	0.0053	396.48	-0.0071	-0.0015	396.48	-0.0015	-0.0054
396.99	-0.0034	-0.009	396.99	-0.0079	-0.0053	396.99	-0.0028	0.0068	396.99	-0.0054	-0.0023	396.99	-0.0008	-0.0034
397.5	-0.0003	-0.0089	397.5	-0.0069	-0.0008	397.5	0.0009	0.0073	397.5	-0.0032	-0.0028	397.5	-0.0014	-0.0021
398	0.0025	-0.0097	398	-0.007	0.0006	398	0.0002	0.0053	398	-0.0017	0.0003	398	0.0009	-0.0049
398.51	0.005	-0.0081	398.51	-0.0021	0.0017	398.51	-0.0022	0.0019	398.51	-0.0009	0.0014	398.51	-0.0029	-0.0026
399.02	0.0065	-0.007	399.02	-0.002	0.0024	399.02	-0.0011	0.0009	399.02	0.0001	0.0002	399.02	-0.0031	0.0014
399.53	0.0055	-0.0085	399.53	-0.0025	0.0045	399.53	0.0013	0.0001	399.53	0.0009	0.0012	399.53	0.0003	0.0025
400.04	0.006	-0.0068	400.04	-0.0018	0.0094	400.04	0.002	0.0039	400.04	0.0007	0.0026	400.04	-0.0024	0.0019

## Sheet: Fig. 3a
Figure 3a
F4-hGO
Position (nm)	Probability density (nm-3)		cosα
	H2O	F
0.005	0	0	nan
0.015	0	0	nan
0.025	0	0	nan
0.035	0	0	nan
0.045	0	0	nan
0.055	0	0	nan
0.065	0	0	nan
0.075	0	0	nan
0.085	0	0	nan
0.095	0	0	nan
0.105	0	0	nan
0.115	0	0	nan
0.125	0	0	nan
0.135	0	0	nan
0.145	0	0	nan
0.155	0	0	nan
0.165	0	0	nan
0.175	0	0	nan
0.185	0	0	nan
0.195	0	0	nan
0.205	0	0	nan
0.215	0	0	nan
0.225	0	0	nan
0.235	0	0	nan
0.245	0	0	nan
0.255	0	0	nan
0.265	0	0	nan
0.275	0	0	nan
0.285	0	0	nan
0.295	0	0	nan
0.305	0	0	nan
0.315	0	0	nan
0.325	0	0	nan
0.335	0	0	nan
0.345	0	0	nan
0.355	0	0	nan
0.365	0	0	nan
0.375	0	0	nan
0.385	0	0.019	nan
0.395	0	0.039	nan
0.405	0	0.116	nan
0.415	0	0.444	nan
0.425	0	1.176	nan
0.435	0	1.388	nan
0.445	0	1.928	nan
0.455	0	1.658	nan
0.465	0	0.926	nan
0.475	0	1.118	nan
0.485	0	0.868	nan
0.495	0	1.523	nan
0.505	0	1.755	nan
0.515	0.01928	1.774	-0.928
0.525	0.05785	3.355	-0.89155
0.535	0.28925	3.722	-0.79552
0.545	0.80991	6.248	-0.69841
0.555	2.00549	9.16	-0.58274
0.565	3.37463	13.788	-0.55345
0.575	3.68316	17.587	-0.53567
0.585	4.45451	19.476	-0.60277
0.595	5.3994	18.956	-0.6961
0.605	6.20931	19.611	-0.70083
0.615	8.58119	19.457	-0.78522
0.625	10.3746	18.474	-0.78569
0.635	13.0743	19.11	-0.80607
0.645	16.9696	17.452	-0.79415
0.655	20.5563	14.848	-0.8119
0.665	23.8731	13.383	-0.80065
0.675	27.0741	11.416	-0.77948
0.685	30.1595	9.353	-0.73289
0.695	31.1623	7.983	-0.68555
0.705	32.4735	8.465	-0.63028
0.715	31.4322	10.047	-0.59944
0.725	34.7683	12.264	-0.59565
0.735	33.0328	14.694	-0.58831
0.745	31.7022	16.295	-0.59253
0.755	28.7325	19.11	-0.59168
0.765	26.7656	22.523	-0.58371
0.775	23.4681	25.782	-0.59186
0.785	22.3111	32.821	-0.58341
0.795	19.4379	38.046	-0.59208
0.805	17.683	37.121	-0.57874
0.815	16.8346	32.396	-0.589
0.825	17.0081	23.121	-0.57368
0.835	16.526	16.95	-0.59177
0.845	17.5288	14.636	-0.57629
0.855	17.1045	12.881	-0.58134
0.865	17.9144	13.576	-0.5665
0.875	19.8428	13.055	-0.5797
0.885	19.2836	13.19	-0.56946
0.895	20.6913	14.713	-0.56939
0.905	21.3469	14.193	-0.5086
0.915	22.6389	15.755	-0.52852
0.925	23.6417	15.446	-0.52495
0.935	24.1623	12.997	-0.4801
0.945	25.7821	12.824	-0.47543
0.955	25.9557	11.358	-0.45532
0.965	27.5177	11.763	-0.41959
0.975	28.6361	14.945	-0.3921
0.985	29.9667	14.27	-0.3482
0.995	30.1595	14.443	-0.37646
1.005	30.4295	10.548	-0.34619
1.015	29.2532	7.077	-0.36652
1.025	30.1402	2.179	-0.32769
1.035	31.2201	0.636	-0.33021
1.045	30.5452	0.058	-0.32074
1.055	30.7573	0	-0.31302
1.065	31.2008	0	-0.28026
1.075	29.8895	0	-0.28546
1.085	32.7628	0	-0.27049
1.095	31.1623	0	-0.28079
1.105	33.2063	0	-0.2782
1.115	32.57	0	-0.27791
1.125	32.7821	0	-0.26569
1.135	32.5121	0	-0.25906
1.145	33.6498	0	-0.26106
1.155	33.6113	0	-0.23438
1.165	35.019	0	-0.24597
1.175	33.6113	0	-0.23901
1.185	34.5562	0	-0.23207
1.195	35.2504	0	-0.25175
1.205	35.0768	0	-0.23737
1.215	35.9446	0	-0.20194
1.225	35.7325	0	-0.2176
1.235	36.311	0	-0.22728
1.245	35.3854	0	-0.22318
1.255	35.2118	0	-0.2106
1.265	33.6113	0	-0.20946
1.275	35.4046	0	-0.1783
1.285	33.9969	0	-0.1677
1.295	34.4212	0	-0.18376
1.305	33.7848	0	-0.19145
1.315	33.7463	0	-0.18823
1.325	32.3771	0	-0.17525
1.335	33.0135	0	-0.18978
1.345	33.2063	0	-0.18129
1.355	33.5534	0	-0.18169
1.365	31.2587	0	-0.18298
1.375	32.8399	0	-0.18871
1.385	33.5149	0	-0.1687
1.395	32.5892	0	-0.17305
1.405	32.3	0	-0.14318
1.415	34.0548	0	-0.16457
1.425	31.5286	0	-0.15077
1.435	32.7628	0	-0.13417
1.445	33.9391	0	-0.13735
1.455	33.6306	0	-0.14248
1.465	35.019	0	-0.15268
1.475	33.6498	0	-0.12896
1.485	33.9969	0	-0.13266
1.495	33.6884	0	-0.16004
1.505	32.6471	0	-0.14702
1.515	34.0741	0	-0.15034
1.525	33.3799	0	-0.1239
1.535	32.9942	0	-0.13066
1.545	33.6306	0	-0.1287
1.555	34.1898	0	-0.12498
1.565	34.0741	0	-0.10325
1.575	33.0521	0	-0.13419
1.585	33.9391	0	-0.10556
1.595	32.03	0	-0.11685
1.605	33.2835	0	-0.13133
1.615	34.4405	0	-0.09808
1.625	32.4543	0	-0.10159
1.635	32.57	0	-0.08429
1.645	32.6278	0	-0.09883
1.655	33.2642	0	-0.10756
1.665	33.3413	0	-0.08344
1.675	33.3799	0	-0.11191
1.685	33.727	0	-0.09594
1.695	33.3413	0	-0.09676
1.705	34.4019	0	-0.07708
1.715	33.3027	0	-0.07077
1.725	33.187	0	-0.05083
1.735	33.8813	0	-0.1013
1.745	32.7242	0	-0.09777
1.755	33.2449	0	-0.07273
1.765	33.592	0	-0.04465
1.775	33.4184	0	-0.08602
1.785	33.6691	0	-0.06746
1.795	33.2256	0	-0.08471
1.805	33.457	0	-0.07527
1.815	33.1677	0	-0.07616
1.825	31.9529	0	-0.06645
1.835	33.8813	0	-0.08007
1.845	33.7848	0	-0.07293
1.855	33.3992	0	-0.05581
1.865	33.0328	0	-0.07204
1.875	33.7463	0	-0.07592
1.885	32.5314	0	-0.06844
1.895	31.7022	0	-0.04579
1.905	34.1705	0	-0.06691
1.915	33.4763	0	-0.05008
1.925	32.8785	0	-0.0571
1.935	32.2807	0	-0.05774
1.945	33.1292	0	-0.08002
1.955	34.1898	0	-0.05122
1.965	33.6113	0	-0.06881
1.975	33.7848	0	-0.05951
1.985	33.8427	0	-0.07426
1.995	32.1843	0	-0.04158
2.005	32.0493	0	-0.03666
2.015	32.3578	0	-0.05432
2.025	33.5341	0	-0.04804
2.035	33.0906	0	-0.0189
2.045	31.5865	0	-0.05583
2.055	34.0355	0	-0.05459
2.065	32.8207	0	-0.03906
2.075	32.3386	0	-0.04833
2.085	33.862	0	-0.0068
2.095	34.8261	0	-0.04073
2.105	33.8813	0	-0.05926
2.115	31.6829	0	-0.02875
2.125	33.0713	0	-0.04477
2.135	33.187	0	-0.02376
2.145	33.1485	0	-0.04739
2.155	32.3	0	-0.03256
2.165	33.0521	0	-0.04201
2.175	32.9556	0	-0.04112
2.185	33.3799	0	-0.01377
2.195	33.9391	0	-0.01948
2.205	34.614	0	-0.066
2.215	32.5314	0	-0.03047
2.225	33.0713	0	-0.01074
2.235	33.9005	0	-0.04753
2.245	32.5314	0	-0.04256
2.255	34.4405	0	-0.02063
2.265	32.8014	0	-0.02526
2.275	32.9171	0	-0.03041
2.285	33.4184	0	-0.02706
2.295	32.8014	0	-0.00874
2.305	33.2063	0	-0.00818
2.315	32.9171	0	-0.02036
2.325	32.6278	0	-0.0284
2.335	33.3027	0	-0.01838
2.345	33.2449	0	-0.03541
2.355	32.9363	0	0.01915
2.365	33.2256	0	-0.05034
2.375	33.5341	0	-0.01593
2.385	32.1072	0	-0.00081
2.395	32.9363	0	-0.02886
2.405	33.6884	0	-0.03101
2.415	32.5507	0	-0.02722
2.425	33.4956	0	-0.00807
2.435	32.3578	0	0.00235
2.445	33.0906	0	-0.01041
2.455	32.8014	0	0.00163
2.465	32.5892	0	-0.02192
2.475	33.9584	0	-0.01315
2.485	32.3771	0	0.00193
2.495	34.0741	0	0.000806
2.505	33.2642	0	-0.00877
2.515	32.4735	0	-0.0224
2.525	33.9969	0	0.02122
2.535	32.6085	0	-0.01356
2.545	32.6857	0	0.00408
2.555	33.2256	0	-0.03594
2.565	32.2421	0	-0.03282
2.575	32.4735	0	-0.00419
2.585	34.0741	0	-0.03558
2.595	34.8647	0	-0.00583
2.605	31.895	0	-0.00605
2.615	33.0521	0	-0.00417
2.625	32.6471	0	-0.0258
2.635	31.8758	0	0.00133
2.645	34.3633	0	0.02402
2.655	32.9363	0	-0.01024
2.665	33.5341	0	0.00925
2.675	31.0658	0	0.0012
2.685	33.3027	0	0.01688
2.695	33.6306	0	0.01359
2.705	34.0548	0	-0.00549
2.715	32.57	0	0.01093
2.725	32.4543	0	-0.01069
2.735	32.7435	0	0.0052
2.745	33.6498	0	0.000232
2.755	33.9584	0	-0.00563
2.765	33.9005	0	-0.01451
2.775	32.2807	0	-0.00435
2.785	34.614	0	-0.0046
2.795	31.8565	0	0.0145
2.805	34.614	0	0.00904
2.815	33.5534	0	0.00898
2.825	31.7986	0	0.01701
2.835	32.6664	0	0.01455
2.845	33.727	0	-0.000701
2.855	31.6636	0	-0.000108
2.865	32.6278	0	0.00172
2.875	31.6058	0	-0.0076
2.885	34.5176	0	-0.00394
2.895	33.2063	0	-0.00102
2.905	32.57	0	0.00996
2.915	32.6664	0	0.02013
2.925	33.8234	0	-0.02801
2.935	33.1099	0	0.01847
2.945	32.57	0	0.01658
2.955	32.435	0	0.02316
2.965	33.5341	0	0.01751
2.975	33.7077	0	0.00658
2.985	33.322	0	0.0355
2.995	32.8207	0	0.02265
3.005	33.9198	0	0.02619
3.015	33.2256	0	0.02269
3.025	32.9171	0	0.00126
3.035	32.6471	0	0.0149
3.045	32.9942	0	-0.00211
3.055	33.4956	0	0.00774
3.065	33.8813	0	0.00386
3.075	32.3386	0	0.02975
3.085	34.0355	0	0.01739
3.095	32.4543	0	0.02081
3.105	31.3551	0	0.01614
3.115	33.2642	0	-0.01998
3.125	32.1843	0	0.01706
3.135	32.6085	0	0.00766
3.145	32.8207	0	0.03159
3.155	32.8785	0	0.00928
3.165	32.8785	0	0.01255
3.175	33.3413	0	0.01221
3.185	33.727	0	0.02317
3.195	33.9198	0	0.00172
3.205	32.57	0	0.02034
3.215	32.6085	0	0.01695
3.225	33.2449	0	0.01511
3.235	31.8758	0	0.03346
3.245	32.9942	0	0.00728
3.255	32.5314	0	0.00712
3.265	32.6471	0	-0.00579
3.275	33.322	0	-0.01366
3.285	31.3744	0	-0.00391
3.295	31.4515	0	0.00306
3.305	32.2807	0	-0.00412
3.315	32.4157	0	-0.008
3.325	34.5754	0	0.01842
3.335	33.6306	0	-0.01081
3.345	32.9363	0	-0.02736
3.355	32.4928	0	-0.00254
3.365	32.0879	0	-0.01132
3.375	32.5892	0	0.000121
3.385	31.3551	0	-0.01249
3.395	32.7242	0	0.00835
3.405	31.5672	0	-0.00207
3.415	32.8207	0	0.01406
3.425	30.1981	0	-0.00355
3.435	31.3937	0	-0.01344
3.445	29.0025	0	0.000514
3.455	31.4901	0	-0.00377
3.465	30.0438	0	-0.01387
3.475	28.6554	0	0.01176
3.485	27.8648	0	0.01694
3.495	27.0356	0	0.00361
3.505	25.435	0	0.01379
3.515	24.9915	0	0.00875
3.525	26.0714	0	0.000335
3.535	24.4516	0	0.02594
3.545	22.7932	0	0.0164
3.555	21.5783	0	-0.03001
3.565	22.1376	0	0.0322
3.575	19.8814	0	0.01552
3.585	19.6693	0	0.04812
3.595	18.7436	0	0.0149
3.605	17.6638	0	0.01503
3.615	16.3718	0	0.0539
3.625	15.5618	0	0.03562
3.635	14.3663	0	0.02101
3.645	15.4461	0	0.0863
3.655	11.5316	0	0.11641
3.665	12.4572	0	0.08414
3.675	11.1073	0	0.05308
3.685	9.77677	0	0.09805
3.695	9.48752	0	0.11918
3.705	8.52334	0	0.11332
3.715	8.73546	0	0.08302
3.725	6.98065	0	0.09018
3.735	6.96137	0	0.14262
3.745	6.03576	0	0.10196
3.755	5.38012	0	0.10364
3.765	5.30298	0	0.16423
3.775	3.81815	0	0.12622
3.785	4.35809	0	0.1846
3.795	3.45176	0	0.16676
3.805	3.16251	0	0.19126
3.815	3.08537	0	0.14328
3.825	2.584	0	0.15743
3.835	2.14048	0	0.15432
3.845	1.71624	0	0.20628
3.855	1.71624	0	0.14405
3.865	1.61982	0	0.21405
3.875	1.1763	0	0.31128
3.885	1.0606	0	0.26798
3.895	1.09916	0	0.05922
3.905	0.79063	0	0.25605
3.915	0.82919	0	0.16489
3.925	0.63636	0	0.23514
3.935	0.48209	0	0.42388
3.945	0.50137	0	0.3883
3.955	0.38567	0	0.398
3.965	0.28925	0	0.05414
3.975	0.32782	0	0.43411
3.985	0.19284	0	0.36581
3.995	0.19284	0	0.29063
4.005	0.25069	0	0.34154
4.015	0.13498	0	0.00395
4.025	0.09642	0	0.06641
4.035	0.07713	0	0.28995
4.045	0.13498	0	0.45819
4.055	0.1157	0	0.48115
4.065	0.03857	0	0.63729
4.075	0.05785	0	-0.00803
4.085	0	0	nan
4.095	0.01928	0	0.54132
4.105	0.05785	0	0.5567
4.115	0	0	nan
4.125	0	0	nan
4.135	0.03857	0	0.67587
4.145	0	0	nan
4.155	0.03857	0	0.47301
4.165	0	0	nan
4.175	0	0	nan
4.185	0.03857	0	0.25914
4.195	0	0	nan
4.205	0.03857	0	0.82655
4.215	0	0	nan
4.225	0	0	nan
4.235	0	0	nan
4.245	0	0	nan
4.255	0.01928	0	0.86586
4.265	0	0	nan
4.275	0	0	nan
4.285	0	0	nan
4.295	0	0	nan
4.305	0	0	nan
4.315	0	0	nan
4.325	0	0	nan
4.335	0	0	nan
4.345	0	0	nan
4.355	0	0	nan
4.365	0	0	nan
4.375	0	0	nan
4.385	0	0	nan
4.395	0	0	nan
4.405	0	0	nan
4.415	0	0	nan
4.425	0	0	nan
4.435	0	0	nan
4.445	0	0	nan
4.455	0	0	nan
4.465	0	0	nan
4.475	0	0	nan
4.485	0	0	nan
4.495	0	0	nan
4.505	0	0	nan
4.515	0	0	nan
4.525	0	0	nan
4.535	0	0	nan
4.545	0	0	nan
4.555	0	0	nan
4.565	0	0	nan
4.575	0	0	nan
4.585	0	0	nan
4.595	0	0	nan
4.605	0	0	nan
4.615	0	0	nan
4.625	0	0	nan
4.635	0	0	nan
4.645	0	0	nan
4.655	0	0	nan
4.665	0	0	nan
4.675	0	0	nan
4.685	0	0	nan
4.695	0	0	nan
4.705	0	0	nan
4.715	0	0	nan
4.725	0	0	nan
4.735	0	0	nan
4.745	0	0	nan
4.755	0	0	nan
4.765	0	0	nan
4.775	0	0	nan
4.785	0	0	nan
4.795	0	0	nan
4.805	0	0	nan
4.815	0	0	nan
4.825	0	0	nan
4.835	0	0	nan
4.845	0	0	nan
4.855	0	0	nan
4.865	0	0	nan
4.875	0	0	nan
4.885	0	0	nan
4.895	0	0	nan
4.905	0	0	nan
4.915	0	0	nan
4.925	0	0	nan
4.935	0	0	nan
4.945	0	0	nan
4.955	0	0	nan
4.965	0	0	nan
4.975	0	0	nan
4.985	0	0	nan
4.995	0	0	nan
5.005	0	0	nan
5.015	0	0	nan
5.025	0	0	nan
5.035	0	0	nan
5.045	0	0	nan
5.055	0	0	nan
5.065	0	0	nan
5.075	0	0	nan
5.085	0	0	nan
5.095	0	0	nan
5.105	0	0	nan
5.115	0	0	nan
5.125	0	0	nan
5.135	0	0	nan
5.145	0	0	nan
5.155	0	0	nan
5.165	0	0	nan
5.175	0	0	nan
5.185	0	0	nan
5.195	0.01928	0	0.87257
5.205	0	0	nan
5.215	0	0	nan
5.225	0	0	nan
5.235	0	0	nan
5.245	0	0	nan
5.255	0	0	nan
5.265	0	0	nan
5.275	0	0	nan
5.285	0	0	nan
5.295	0	0	nan
5.305	0	0	nan
5.315	0	0	nan
5.325	0	0	nan
5.335	0	0	nan
5.345	0	0	nan
5.355	0	0	nan
5.365	0	0	nan
5.375	0	0	nan
5.385	0	0	nan
5.395	0	0	nan
5.405	0	0	nan
5.415	0	0	nan
5.425	0	0	nan
5.435	0	0	nan
5.445	0	0	nan
5.455	0	0	nan
5.465	0	0	nan
5.475	0	0	nan
5.485	0	0	nan
5.495	0	0	nan
5.505	0	0	nan
5.515	0	0	nan
5.525	0	0	nan
5.535	0	0	nan
5.545	0	0	nan
5.555	0.01928	0	0.38382
5.565	0	0	nan
5.575	0	0	nan
5.585	0	0	nan
5.595	0	0	nan
5.605	0	0	nan
5.615	0	0	nan
5.625	0	0	nan
5.635	0	0	nan
5.645	0	0	nan
5.655	0	0	nan
5.665	0	0	nan
5.675	0	0	nan
5.685	0	0	nan
5.695	0	0	nan
5.705	0	0	nan
5.715	0	0	nan
5.725	0	0	nan
5.735	0	0	nan
5.745	0	0	nan
5.755	0	0	nan
5.765	0	0	nan
5.775	0	0	nan
5.785	0	0	nan
5.795	0	0	nan
5.805	0	0	nan
5.815	0	0	nan
5.825	0.01928	0	0.22812
5.835	0	0	nan
5.845	0	0	nan
5.855	0	0	nan
5.865	0	0	nan
5.875	0	0	nan
5.885	0	0	nan
5.895	0	0	nan
5.905	0	0	nan
5.915	0	0	nan
5.925	0	0	nan
5.935	0	0	nan
5.945	0	0	nan
5.955	0	0	nan
5.965	0	0	nan
5.975	0	0	nan
5.985	0	0	nan
5.995	0	0	nan
6.005	0	0	nan
6.015	0	0	nan
6.025	0	0	nan
6.035	0	0	nan
6.045	0	0	nan
6.055	0	0	nan
6.065	0	0	nan
6.075	0	0	nan
6.085	0	0	nan
6.095	0	0	nan
6.105	0	0	nan
6.115	0	0	nan
6.125	0	0	nan
6.135	0	0	nan
6.145	0	0	nan
6.155	0	0	nan
6.165	0	0	nan
6.175	0	0	nan
6.185	0	0	nan
6.195	0	0	nan
6.205	0	0	nan
6.215	0	0	nan
6.225	0	0	nan
6.235	0	0	nan
6.245	0	0	nan
6.255	0	0	nan
6.265	0	0	nan
6.275	0	0	nan
6.285	0	0	nan
6.295	0	0	nan
6.305	0	0	nan
6.315	0	0	nan
6.325	0	0	nan
6.335	0	0	nan
6.345	0	0	nan
6.355	0	0	nan
6.365	0	0	nan
6.375	0	0	nan
6.385	0	0	nan
6.395	0.01928	0	0.50174
6.405	0	0	nan
6.415	0	0	nan
6.425	0	0	nan
6.435	0	0	nan
6.445	0	0	nan
6.455	0	0	nan
6.465	0	0	nan
6.475	0	0	nan
6.485	0	0	nan
6.495	0	0	nan
6.505	0	0	nan
6.515	0	0	nan
6.525	0	0	nan
6.535	0	0	nan
6.545	0	0	nan
6.555	0.01928	0	-0.35498
6.565	0	0	nan
6.575	0	0	nan
6.585	0	0	nan
6.595	0	0	nan
6.605	0	0	nan
6.615	0	0	nan
6.625	0	0	nan
6.635	0	0	nan
6.645	0	0	nan
6.655	0	0	nan
6.665	0	0	nan
6.675	0	0	nan
6.685	0	0	nan
6.695	0	0	nan
6.705	0	0	nan
6.715	0	0	nan
6.725	0	0	nan
6.735	0	0	nan
6.745	0	0	nan
6.755	0	0	nan
6.765	0	0	nan
6.775	0	0	nan
6.785	0	0	nan
6.795	0	0	nan
6.805	0	0	nan
6.815	0	0	nan
6.825	0	0	nan
6.835	0	0	nan
6.845	0	0	nan
6.855	0	0	nan
6.865	0	0	nan
6.875	0	0	nan
6.885	0	0	nan
6.895	0	0	nan
6.905	0	0	nan
6.915	0	0	nan
6.925	0	0	nan
6.935	0	0	nan
6.945	0	0	nan
6.955	0	0	nan
6.965	0	0	nan
6.975	0	0	nan
6.985	0	0	nan
6.995	0	0	nan
7.005	0	0	nan
7.015	0	0	nan
7.025	0	0	nan
7.035	0	0	nan
7.045	0	0	nan
7.055	0	0	nan
7.065	0	0	nan
7.075	0	0	nan
7.085	0	0	nan
7.095	0	0	nan
7.105	0	0	nan
7.115	0	0	nan
7.125	0	0	nan
7.135	0	0	nan
7.145	0	0	nan
7.155	0	0	nan
7.165	0	0	nan
7.175	0	0	nan
7.185	0	0	nan
7.195	0	0	nan
7.205	0	0	nan
7.215	0	0	nan
7.225	0	0	nan
7.235	0	0	nan
7.245	0	0	nan
7.255	0	0	nan
7.265	0	0	nan
7.275	0	0	nan
7.285	0	0	nan
7.295	0	0	nan
7.305	0	0	nan
7.315	0	0	nan
7.325	0	0	nan
7.335	0	0	nan
7.345	0	0	nan
7.355	0	0	nan
7.365	0	0	nan
7.375	0	0	nan
7.385	0	0	nan
7.395	0	0	nan
7.405	0	0	nan
7.415	0	0	nan
7.425	0	0	nan
7.435	0	0	nan
7.445	0	0	nan
7.455	0	0	nan
7.465	0	0	nan
7.475	0	0	nan
7.485	0	0	nan
7.495	0	0	nan
7.505	0	0	nan
7.515	0	0	nan
7.525	0	0	nan
7.535	0	0	nan
7.545	0	0	nan
7.555	0.01928	0	-0.12652
7.565	0	0	nan
7.575	0	0	nan
7.585	0	0	nan
7.595	0	0	nan
7.605	0	0	nan
7.615	0	0	nan
7.625	0	0	nan
7.635	0	0	nan
7.645	0	0	nan
7.655	0	0	nan
7.665	0	0	nan
7.675	0	0	nan
7.685	0	0	nan
7.695	0	0	nan
7.705	0	0	nan
7.715	0	0	nan
7.725	0	0	nan
7.735	0	0	nan
7.745	0	0	nan
7.755	0	0	nan
7.765	0	0	nan
7.775	0	0	nan
7.785	0	0	nan
7.795	0	0	nan
7.805	0	0	nan
7.815	0	0	nan
7.825	0	0	nan
7.835	0	0	nan
7.845	0	0	nan
7.855	0	0	nan
7.865	0	0	nan
7.875	0	0	nan
7.885	0	0	nan
7.895	0	0	nan
7.905	0	0	nan
7.915	0	0	nan
7.925	0	0	nan
7.935	0	0	nan
7.945	0	0	nan
7.955	0	0	nan
7.965	0	0	nan
7.975	0	0	nan
7.985	0	0	nan
7.995	0	0	nan
8.005	0	0	nan
8.015	0	0	nan
8.025	0	0	nan
8.035	0	0	nan
8.045	0	0	nan
8.055	0	0	nan
8.065	0	0	nan
8.075	0	0	nan
8.085	0	0	nan
8.095	0	0	nan
8.105	0	0	nan
8.115	0	0	nan
8.125	0	0	nan
8.135	0	0	nan
8.145	0	0	nan
8.155	0	0	nan
8.165	0	0	nan
8.175	0	0	nan
8.185	0	0	nan
8.195	0	0	nan
8.205	0	0	nan
8.215	0	0	nan
8.225	0	0	nan
8.235	0	0	nan
8.245	0	0	nan
8.255	0	0	nan
8.265	0	0	nan
8.275	0	0	nan
8.285	0	0	nan
8.295	0	0	nan
8.305	0	0	nan
8.315	0	0	nan
8.325	0	0	nan
8.335	0	0	nan
8.345	0	0	nan
8.355	0	0	nan
8.365	0	0	nan
8.375	0	0	nan
8.385	0	0	nan
8.395	0	0	nan
8.405	0	0	nan
8.415	0	0	nan
8.425	0	0	nan
8.435	0	0	nan
8.445	0	0	nan
8.455	0	0	nan
8.465	0.01928	0	-0.97839
8.475	0	0	nan
8.485	0	0	nan
8.495	0	0	nan
8.505	0	0	nan
8.515	0	0	nan
8.525	0	0	nan
8.535	0	0	nan
8.545	0	0	nan
8.555	0	0	nan
8.565	0.01928	0	0.20152
8.575	0	0	nan
8.585	0.01928	0	0.21814
8.595	0	0	nan
8.605	0	0	nan
8.615	0	0	nan
8.625	0	0	nan
8.635	0.01928	0	0.12332
8.645	0	0	nan
8.655	0	0	nan
8.665	0	0	nan
8.675	0	0	nan
8.685	0	0	nan
8.695	0	0	nan
8.705	0	0	nan
8.715	0	0	nan
8.725	0	0	nan
8.735	0	0	nan
8.745	0	0	nan
8.755	0	0	nan
8.765	0	0	nan
8.775	0	0	nan
8.785	0	0	nan
8.795	0	0	nan
8.805	0	0	nan
8.815	0	0	nan
8.825	0	0	nan
8.835	0	0	nan
8.845	0	0	nan
8.855	0	0	nan
8.865	0	0	nan
8.875	0	0	nan
8.885	0	0	nan
8.895	0	0	nan
8.905	0	0	nan
8.915	0	0	nan
8.925	0	0	nan
8.935	0	0	nan
8.945	0	0	nan
8.955	0	0	nan
8.965	0	0	nan
8.975	0	0	nan
8.985	0	0	nan
8.995	0	0	nan
9.005	0	0	nan
9.015	0	0	nan
9.025	0	0	nan
9.035	0	0	nan
9.045	0	0	nan
9.055	0	0	nan
9.065	0	0	nan
9.075	0	0	nan
9.085	0	0	nan
9.095	0	0	nan
9.105	0	0	nan
9.115	0	0	nan
9.125	0	0	nan
9.135	0	0	nan
9.145	0	0	nan
9.155	0	0	nan
9.165	0	0	nan
9.175	0	0	nan
9.185	0	0	nan
9.195	0	0	nan
9.205	0	0	nan
9.215	0	0	nan
9.225	0	0	nan
9.235	0	0	nan
9.245	0	0	nan
9.255	0	0	nan
9.265	0	0	nan
9.275	0	0	nan
9.285	0	0	nan
9.295	0	0	nan
9.305	0	0	nan
9.315	0	0	nan
9.325	0	0	nan
9.335	0	0	nan
9.345	0	0	nan
9.355	0	0	nan
9.365	0	0	nan
9.375	0	0	nan
9.385	0	0	nan
9.395	0	0	nan
9.405	0	0	nan
9.415	0	0	nan
9.425	0	0	nan
9.435	0	0	nan
9.445	0	0	nan
9.455	0	0	nan
9.465	0	0	nan
9.475	0	0	nan
9.485	0	0	nan
9.495	0	0	nan
9.505	0	0	nan
9.515	0	0	nan
9.525	0	0	nan
9.535	0	0	nan
9.545	0	0	nan
9.555	0	0	nan
9.565	0	0	nan
9.575	0	0	nan
9.585	0	0	nan
9.595	0	0	nan
9.605	0	0	nan
9.615	0	0	nan
9.625	0	0	nan
9.635	0	0	nan
9.645	0	0	nan
9.655	0	0	nan
9.665	0	0	nan
9.675	0	0	nan
9.685	0	0	nan
9.695	0	0	nan
9.705	0	0	nan
9.715	0	0	nan
9.725	0	0	nan
9.735	0	0	nan
9.745	0	0	nan
9.755	0	0	nan
9.765	0	0	nan
9.775	0	0	nan
9.785	0	0	nan
9.795	0	0	nan
9.805	0	0	nan
9.815	0	0	nan
9.825	0	0	nan
9.835	0	0	nan
9.845	0	0	nan
9.855	0	0	nan
9.865	0	0	nan
9.875	0	0	nan
9.885	0	0	nan
9.895	0	0	nan
9.905	0	0	nan
9.915	0	0	nan
9.925	0	0	nan
9.935	0	0	nan
9.945	0	0	nan
9.955	0	0	nan
9.965	0	0	nan
9.975	0	0	nan
9.985	0	0	nan
9.995	0	0	nan

## Sheet: Fig. 3b
Figure 3b
F6-hGO
Position (nm)	Probability density (nm-3)		cosα
	H2O	F
0.005	0	0	nan
0.015	0	0	nan
0.025	0	0	nan
0.035	0	0	nan
0.045	0	0	nan
0.055	0	0	nan
0.065	0	0	nan
0.075	0	0	nan
0.085	0	0	nan
0.095	0	0	nan
0.105	0	0	nan
0.115	0	0	nan
0.125	0	0	nan
0.135	0	0	nan
0.145	0	0	nan
0.155	0	0	nan
0.165	0	0	nan
0.175	0	0	nan
0.185	0	0	nan
0.195	0	0	nan
0.205	0	0	nan
0.215	0	0	nan
0.225	0	0	nan
0.235	0	0	nan
0.245	0	0	nan
0.255	0	0	nan
0.265	0	0	nan
0.275	0	0	nan
0.285	0	0	nan
0.295	0	0	nan
0.305	0	0	nan
0.315	0	0	nan
0.325	0	0	nan
0.335	0	0	nan
0.345	0	0	nan
0.355	0	0	nan
0.365	0	0	nan
0.375	0	0	nan
0.385	0	0	nan
0.395	0	0	nan
0.405	0	0	nan
0.415	0	0	nan
0.425	0	0	nan
0.435	0	0	nan
0.445	0	0	nan
0.455	0	0	nan
0.465	0	0.039	nan
0.475	0	0.097	nan
0.485	0.01932	0.85	-0.92351
0.495	0.09661	2.377	-0.82236
0.505	0.71493	4.174	-0.87222
0.515	2.10613	5.797	-0.84115
0.525	4.27023	5.758	-0.86305
0.535	5.60347	6.705	-0.86808
0.545	7.28451	6.705	-0.85224
0.555	6.70484	7.768	-0.84351
0.565	8.32791	8.482	-0.80511
0.575	9.04284	10.221	-0.77515
0.585	10.6079	12.772	-0.74679
0.595	13.1971	16.714	-0.72788
0.605	16.1921	18.53	-0.70639
0.615	18.8586	17.081	-0.68262
0.625	20.385	15.651	-0.70651
0.635	21.7376	16.153	-0.69751
0.645	21.9115	15.033	-0.69976
0.655	22.9549	13.062	-0.71387
0.665	23.7664	13.043	-0.71755
0.675	21.8728	14.53	-0.70308
0.685	21.8728	13.642	-0.6735
0.695	22.0854	13.777	-0.63915
0.705	21.7955	15.071	-0.58915
0.715	22.5491	16.231	-0.54676
0.725	22.0854	20.211	-0.5378
0.735	21.3705	22.588	-0.56392
0.745	23.1674	22.066	-0.54418
0.755	22.839	20.598	-0.56733
0.765	23.5346	20.849	-0.55282
0.775	22.124	23.264	-0.53972
0.785	23.4959	26.723	-0.55455
0.795	20.7522	32.384	-0.51715
0.805	21.0806	34.664	-0.50717
0.815	21.4671	30.607	-0.49445
0.825	20.2884	21.641	-0.4891
0.835	19.4962	16.926	-0.48814
0.845	18.9165	14.221	-0.46797
0.855	17.9118	15.748	-0.44088
0.865	19.3609	17.892	-0.44665
0.875	18.3369	16.153	-0.45082
0.885	18.4335	16.791	-0.43783
0.895	19.187	16.675	-0.40412
0.905	19.5155	17.197	-0.41996
0.915	19.1291	16.231	-0.3841
0.925	20.0179	17.12	-0.40089
0.935	20.5783	20.134	-0.3927
0.945	20.7135	20.211	-0.36892
0.955	20.4237	20.636	-0.39039
0.965	20.5203	17.757	-0.3745
0.975	21.6796	16.636	-0.4014
0.985	20.7522	15.999	-0.38508
0.995	20.8488	18.781	-0.35667
1.005	21.8149	20.095	-0.37235
1.015	22.6071	22.858	-0.35103
1.025	23.322	26.394	-0.39797
1.035	22.4139	26.858	-0.33565
1.045	23.1674	29.157	-0.33824
1.055	22.8196	26.008	-0.31721
1.065	21.525	20.559	-0.31176
1.075	22.24	15.593	-0.31937
1.085	22.0467	13.274	-0.31617
1.095	21.4091	12.617	-0.29345
1.105	21.3125	13.642	-0.31016
1.115	21.8535	13.41	-0.30384
1.125	22.5105	15.709	-0.2708
1.135	22.1627	16.926	-0.27717
1.145	22.8776	18.047	-0.28185
1.155	22.9935	17.429	-0.27076
1.165	22.5684	17.178	-0.24751
1.175	23.0322	16.366	-0.26278
1.185	23.8824	15.129	-0.21357
1.195	24.7905	13.642	-0.25489
1.205	25.718	10.685	-0.22878
1.215	24.6939	8.83	-0.20504
1.225	25.8532	7.033	-0.23362
1.235	26.2977	5.7	-0.20415
1.245	26.9739	7.536	-0.22627
1.255	28.8482	7.169	-0.22083
1.265	27.399	5.333	-0.18164
1.275	27.8434	3.768	-0.20006
1.285	30.2974	1.565	-0.19941
1.295	29.1574	0.522	-0.18602
1.305	30.7804	0.155	-0.19667
1.315	31.1282	0.019	-0.16828
1.325	31.5533	0	-0.18187
1.335	32.075	0	-0.16615
1.345	31.8045	0	-0.1548
1.355	31.0703	0	-0.1431
1.365	32.5388	0	-0.15375
1.375	33.9686	0	-0.14213
1.385	34.4517	0	-0.15499
1.395	34.2198	0	-0.1562
1.405	34.2971	0	-0.12199
1.415	34.4517	0	-0.14194
1.425	33.7947	0	-0.14234
1.435	36.0941	0	-0.10579
1.445	34.8188	0	-0.11183
1.455	35.3212	0	-0.12868
1.465	36.6351	0	-0.11768
1.475	34.7995	0	-0.11252
1.485	36.0168	0	-0.12181
1.495	35.4564	0	-0.1261
1.505	35.2825	0	-0.13734
1.515	34.4323	0	-0.11613
1.525	34.9734	0	-0.12413
1.535	33.1184	0	-0.13557
1.545	34.4517	0	-0.12365
1.555	33.8527	0	-0.11095
1.565	32.3842	0	-0.1141
1.575	31.7659	0	-0.08668
1.585	31.6306	0	-0.11505
1.595	31.0123	0	-0.09553
1.605	33.5049	0	-0.1149
1.615	30.6452	0	-0.10608
1.625	32.6354	0	-0.11078
1.635	32.8286	0	-0.11669
1.645	31.7852	0	-0.11206
1.655	32.7899	0	-0.09405
1.665	34.1425	0	-0.08875
1.675	31.9398	0	-0.08229
1.685	32.5194	0	-0.11305
1.695	32.674	0	-0.09555
1.705	33.7561	0	-0.06636
1.715	33.6401	0	-0.10345
1.725	33.0798	0	-0.10995
1.735	32.1523	0	-0.0852
1.745	34.0072	0	-0.10826
1.755	34.2005	0	-0.09201
1.765	35.6883	0	-0.08654
1.775	32.9832	0	-0.10295
1.785	34.3937	0	-0.09134
1.795	34.4517	0	-0.08245
1.805	32.1716	0	-0.07322
1.815	34.1618	0	-0.06345
1.825	33.6788	0	-0.06388
1.835	34.5869	0	-0.06426
1.845	33.331	0	-0.06889
1.855	32.9059	0	-0.05591
1.865	32.191	0	-0.07635
1.875	31.3794	0	-0.06623
1.885	33.1957	0	-0.08129
1.895	32.4615	0	-0.08359
1.905	32.4808	0	-0.03737
1.915	33.2344	0	-0.03836
1.925	33.5242	0	-0.07612
1.935	32.8672	0	-0.0253
1.945	33.7561	0	-0.05096
1.955	32.7899	0	-0.04526
1.965	31.5147	0	-0.04278
1.975	32.5388	0	-0.04327
1.985	34.1232	0	-0.05769
1.995	32.4035	0	-0.06256
2.005	32.674	0	-0.03052
2.015	33.3116	0	-0.04038
2.025	32.616	0	-0.04673
2.035	32.4035	0	-0.05065
2.045	31.9398	0	-0.04556
2.055	33.9493	0	-0.06445
2.065	33.273	0	-0.05089
2.075	33.4469	0	-0.04115
2.085	33.7561	0	-0.04249
2.095	33.7367	0	-0.03882
2.105	33.0991	0	-0.03886
2.115	34.1618	0	-0.02471
2.125	33.9493	0	-0.01511
2.135	34.7608	0	-0.00871
2.145	32.616	0	-0.03498
2.155	33.1377	0	-0.03417
2.165	33.6981	0	-0.03596
2.175	33.1377	0	-0.04397
2.185	34.0072	0	-0.04183
2.195	33.5822	0	-0.02163
2.205	33.5435	0	-0.04511
2.215	33.0218	0	-0.0361
2.225	31.8238	0	-0.01551
2.235	33.3696	0	-0.02715
2.245	31.2828	0	-0.00976
2.255	33.2537	0	-0.032
2.265	32.7899	0	-0.02412
2.275	32.7706	0	-0.01004
2.285	32.3842	0	-0.04974
2.295	32.017	0	-0.00444
2.305	34.0845	0	-0.02587
2.315	32.2682	0	-0.02714
2.325	33.6788	0	-0.02318
2.335	33.1184	0	-0.02157
2.345	33.8913	0	-0.02343
2.355	32.6547	0	-0.00916
2.365	32.9059	0	-0.00464
2.375	33.814	0	-0.02823
2.385	33.331	0	-0.00447
2.395	32.5581	0	-0.00953
2.405	32.2876	0	-0.01797
2.415	32.7126	0	-0.01568
2.425	33.273	0	-0.02185
2.435	32.0557	0	-0.02067
2.445	32.5581	0	-0.01151
2.455	33.3889	0	-0.00583
2.465	33.4083	0	-0.00256
2.475	32.2682	0	-0.01819
2.485	34.2198	0	-0.01495
2.495	33.4469	0	-0.02412
2.505	33.2537	0	0.01309
[truncated: 749 more rows]

[truncated: 22 more sheets: Fig. 3c, Fig. 3d, Fig. 3e, Fig. 3f, Fig. 4a, Fig. 4b, Fig. 4c, Fig. 4d, Fig. 4e, Fig. 4f, Supplementary Fig. 1, Supplementary Fig. 3a, Supplementary Fig. 3b, Supplementary Fig. 6, Supplementary Fig. 7, Supplementary Fig. 8, Supplementary Fig. 9, Supplementary Fig. 10, Supplementary Fig. 11, Supplementary Fig. 12 …]
